# Supplementary material for: Dibromido{2-[(4-fluoro­phen­yl)imino­meth­yl]pyridine-κ2 N,N′}zinc
Source: Acta Crystallogr Sect E Struct Rep Online. 2012 Jul 25;68(Pt 8):m1113. doi: 10.1107/S1600536812031091 (PMC3414158; doi:10.1107/S1600536812031091)
Supplement: Supplementary file 1 [file e-68-m1113-sup1.cif]

##############################################################################
#                                                                            #
# This CIF contains the data in a paper accepted for publication in          #
# Acta Crystallographica Section E. It conforms to the requirements of       #
# Notes for Authors for Acta Crystallographica Section E, and has been       #
# peer reviewed under the auspices of the IUCr Commission on Journals.       #
#                                                                            #
# Full details of the Crystallographic Information File format               #
# are given in the paper "The Crystallographic Information File (CIF):       #
# a New Standard Archive File for Crystallography" by S. R. Hall, F. H.      #
# Allen and I. D. Brown [Acta Cryst. (1991), A47, 655-685].                  #
#                                                                            #
# The current version of the core CIF dictionary is obtainable from          #
# ftp://ftp.iucr.org/pub/cif_core.dic.                                       #
#                                                                            #
# Software is freely available for graphical display of the structure(s)     #
# in this CIF. For information consult the CIF software page                 #
# http://www.iucr.org/resources/cif/software.                                #
#                                                                            #
# This file may be used for bona fide research purposes within the           #
# scientific community so long as proper attribution is given to the journal # 
# article from which it was obtained.                                        #
#                                                                            #
##############################################################################
data_I
_audit_creation_method     SHELXL-97
_chemical_name_systematic
;
Dibromido{2-[(4-fluorophenyl)iminomethyl]pyridine-\k^2^<i>N</i>,<i>N</i>'}zinc
;
_chemical_name_common     ?
_chemical_formula_moiety     'C12 H9 Br2 F N2 Zn'
_chemical_formula_sum     'C12 H9 Br2 F N2 Zn'
_chemical_formula_iupac     '[Zn Br2 (C12 H9 F N2)]'
_chemical_formula_weight     425.40
_chemical_melting_point     ?
_symmetry_cell_setting     monoclinic
_symmetry_space_group_name_H-M     'P 21/c'
_symmetry_space_group_name_Hall     '-P 2ybc'
loop_
    _symmetry_equiv_pos_as_xyz
    'x, y, z'
    '-x, y+1/2, -z+1/2'
    '-x, -y, -z'
    'x, -y-1/2, z-1/2'
_cell_length_a     7.7351(10)
_cell_length_b     9.5372(13)
_cell_length_c     18.501(2)
_cell_angle_alpha     90.00
_cell_angle_beta     96.052(3)
_cell_angle_gamma     90.00
_cell_volume     1357.2(3)
_cell_formula_units_Z     4
_cell_measurement_reflns_used     3858
_cell_measurement_theta_min     2.21
_cell_measurement_theta_max     29.73
_cell_measurement_temperature     100(2)
_exptl_crystal_description     prism
_exptl_crystal_colour     colourless
_exptl_crystal_size_max     0.17
_exptl_crystal_size_mid     0.06
_exptl_crystal_size_min     0.04
_exptl_crystal_density_diffrn     2.082
_exptl_crystal_density_meas     ?
_exptl_crystal_density_method     'not measured'
_exptl_crystal_F_000     816
_exptl_absorpt_coefficient_mu     7.690
_exptl_absorpt_correction_type     multi-scan
_exptl_absorpt_process_details     '(APEX2; Bruker, 2005)'
_exptl_absorpt_correction_T_min     0.435
_exptl_absorpt_correction_T_max     0.734
_exptl_special_details     ?
_diffrn_ambient_temperature     100(2)
_diffrn_radiation_type     MoK\a
_diffrn_radiation_wavelength     0.71073
_diffrn_radiation_source     'fine-focus sealed tube'
_diffrn_radiation_monochromator     graphite
_diffrn_measurement_device_type     'Bruker APEXII area-detector'
_diffrn_measurement_method     '\w scans'
_diffrn_detector_area_resol_mean     ?
_diffrn_reflns_number     18332
_diffrn_reflns_av_R_equivalents     0.0493
_diffrn_reflns_av_sigmaI/netI     0.0307
_diffrn_reflns_theta_min     2.21
_diffrn_reflns_theta_max     27.00
_diffrn_reflns_theta_full     27.00
_diffrn_measured_fraction_theta_max     0.997
_diffrn_measured_fraction_theta_full     0.997
_diffrn_reflns_limit_h_min     -9
_diffrn_reflns_limit_h_max     9
_diffrn_reflns_limit_k_min     -12
_diffrn_reflns_limit_k_max     12
_diffrn_reflns_limit_l_min     -23
_diffrn_reflns_limit_l_max     23
_diffrn_standards_number     ?
_diffrn_standards_interval_count     ?
_diffrn_standards_interval_time     ?
_diffrn_standards_decay_%     ?
_refine_special_details
;
Refinement of <i>F</i>^2^ against ALL reflections. The weighted <i>R</i>-factor
<i>wR</i> and goodness of fit <i>S</i> are based on <i>F</i>^2^, conventional
<i>R</i>-factors <i>R</i> are based on <i>F</i>, with <i>F</i> set to zero for
negative <i>F</i>^2^. The threshold expression of <i>F</i>^2^ >
\s(<i>F</i>^2^) is used only for calculating <i>R</i>-factors(gt) <i>etc</i>.
and is not relevant to the choice of reflections for refinement.
<i>R</i>-factors based on <i>F</i>^2^ are statistically about twice as large
as those based on <i>F</i>, and <i>R</i>- factors based on ALL data will be
even larger.
;
_reflns_number_total     2956
_reflns_number_gt     2469
_reflns_threshold_expression     I>2\s(I)
_refine_ls_structure_factor_coef     Fsqd
_refine_ls_matrix_type     full
_refine_ls_R_factor_all     0.0411
_refine_ls_R_factor_gt     0.0297
_refine_ls_wR_factor_gt     0.0671
_refine_ls_wR_factor_ref     0.0716
_refine_ls_goodness_of_fit_ref     1.004
_refine_ls_restrained_S_all     1.004
_refine_ls_number_reflns     2956
_refine_ls_number_parameters     163
_refine_ls_number_restraints     0
_refine_ls_hydrogen_treatment     constr
_refine_ls_weighting_scheme     calc
_refine_ls_weighting_details
         'calc w=1/[\s^2^(Fo^2^)+(0.0358P)^2^+2.3621P] where P=(Fo^2^+2Fc^2^)/3'
_atom_sites_solution_hydrogens     geom
_atom_sites_solution_primary     direct
_atom_sites_solution_secondary     difmap
_refine_ls_shift/su_max     0.001
_refine_ls_shift/su_mean     0.000
_refine_diff_density_max     2.441
_refine_diff_density_min     -0.770
_refine_ls_extinction_method     none
_refine_ls_extinction_coef     ?
loop_
    _atom_type_symbol
    _atom_type_description
    _atom_type_scat_dispersion_real
    _atom_type_scat_dispersion_imag
    _atom_type_scat_source
    'C' 'C' 0.0033 0.0016
                         'International Tables Vol C Tables 4.2.6.8 and 6.1.1.4'
    'H' 'H' 0.0000 0.0000
                         'International Tables Vol C Tables 4.2.6.8 and 6.1.1.4'
    'N' 'N' 0.0061 0.0033
                         'International Tables Vol C Tables 4.2.6.8 and 6.1.1.4'
    'Zn' 'Zn' 0.2839 1.4301
                         'International Tables Vol C Tables 4.2.6.8 and 6.1.1.4'
    'Br' 'Br' -0.2901 2.4595
                         'International Tables Vol C Tables 4.2.6.8 and 6.1.1.4'
    'F' 'F' 0.0171 0.0103
                         'International Tables Vol C Tables 4.2.6.8 and 6.1.1.4'
_computing_data_collection     'APEX2 (Bruker, 2005)'
_computing_cell_refinement     'APEX2 (Bruker, 2005)'
_computing_data_reduction     'APEX2 (Bruker, 2005)'
_computing_structure_solution     'SHELXS97 (Sheldrick, 2008)'
_computing_structure_refinement     'SHELXL97 (Sheldrick, 2008)'
_computing_molecular_graphics     'SHELXTL (Sheldrick, 2008)'
_computing_publication_material     'SHELXTL (Sheldrick, 2008)'
loop_
    _atom_site_type_symbol
    _atom_site_label
    _atom_site_fract_x
    _atom_site_fract_y
    _atom_site_fract_z
    _atom_site_U_iso_or_equiv
    _atom_site_adp_type
    _atom_site_calc_flag
    _atom_site_refinement_flags
    _atom_site_occupancy
    _atom_site_symmetry_multiplicity
    _atom_site_disorder_assembly
    _atom_site_disorder_group
    Br Br1 -0.00870(4) 0.67594(4) 0.09661(2) 0.01923(10) Uani d . 1 1 . .
    Br Br2 0.50834(4) 0.69666(4) 0.11656(2) 0.02040(10) Uani d . 1 1 . .
    Zn Zn1 0.24082(5) 0.76510(4) 0.05390(2) 0.01606(11) Uani d . 1 1 . .
    N N2 0.2404(4) 0.9803(3) 0.03443(16) 0.0159(6) Uani d . 1 1 . .
    C C1 0.2874(4) 0.8917(4) -0.08143(19) 0.0166(7) Uani d . 1 1 . .
    F F1 0.1273(3) 1.3856(3) 0.23727(12) 0.0320(6) Uani d . 1 1 . .
    C C8 0.2592(5) 1.2286(4) 0.0745(2) 0.0193(8) Uani d . 1 1 . .
    H H8A 0.3069 1.2546 0.0324 0.023 Uiso calc R 1 1 . .
    C C9 0.2290(5) 1.3290(4) 0.1259(2) 0.0227(8) Uani d . 1 1 . .
    H H9A 0.2547 1.4229 0.1187 0.027 Uiso calc R 1 1 . .
    C C2 0.3253(5) 0.9156(4) -0.1518(2) 0.0223(8) Uani d . 1 1 . .
    H H2A 0.3411 1.0063 -0.1683 0.027 Uiso calc R 1 1 . .
    C C10 0.1598(5) 1.2862(4) 0.1881(2) 0.0232(8) Uani d . 1 1 . .
    C C6 0.2678(4) 1.0072(4) -0.03110(19) 0.0180(7) Uani d . 1 1 . .
    H H6A 0.2753 1.0996 -0.0466 0.022 Uiso calc R 1 1 . .
    C C12 0.1525(5) 1.0492(4) 0.1500(2) 0.0205(8) Uani d . 1 1 . .
    H H12A 0.1290 0.9552 0.1582 0.025 Uiso calc R 1 1 . .
    C C4 0.3159(5) 0.6678(4) -0.1709(2) 0.0259(9) Uani d . 1 1 . .
    H H4A 0.3237 0.5900 -0.2006 0.031 Uiso calc R 1 1 . .
    C C7 0.2183(4) 1.0901(4) 0.08600(19) 0.0160(7) Uani d . 1 1 . .
    C C3 0.3393(5) 0.8013(5) -0.1973(2) 0.0264(9) Uani d . 1 1 . .
    H H3A 0.3642 0.8144 -0.2450 0.032 Uiso calc R 1 1 . .
    C C5 0.2804(5) 0.6514(4) -0.0995(2) 0.0232(8) Uani d . 1 1 . .
    H H5A 0.2662 0.5615 -0.0817 0.028 Uiso calc R 1 1 . .
    C C11 0.1222(5) 1.1492(4) 0.2015(2) 0.0240(8) Uani d . 1 1 . .
    H H11A 0.0771 1.1237 0.2443 0.029 Uiso calc R 1 1 . .
    N N1 0.2661(4) 0.7613(3) -0.05549(16) 0.0176(6) Uani d . 1 1 . .
loop_
    _atom_site_aniso_label
    _atom_site_aniso_U_11
    _atom_site_aniso_U_22
    _atom_site_aniso_U_33
    _atom_site_aniso_U_12
    _atom_site_aniso_U_13
    _atom_site_aniso_U_23
    Br1 0.01582(18) 0.01869(19) 0.0241(2) -0.00193(13) 0.00645(13) 0.00462(15)
    Br2 0.01554(18) 0.0241(2) 0.0222(2) 0.00173(14) 0.00489(13) 0.00680(15)
    Zn1 0.0172(2) 0.0141(2) 0.0177(2) -0.00006(16) 0.00594(15) 0.00254(16)
    N2 0.0161(15) 0.0135(15) 0.0183(15) -0.0001(12) 0.0029(11) -0.0010(12)
    C1 0.0130(16) 0.0193(19) 0.0175(17) 0.0004(14) 0.0011(13) 0.0007(15)
    F1 0.0414(14) 0.0251(13) 0.0298(13) 0.0036(11) 0.0046(10) -0.0122(10)
    C8 0.0170(17) 0.0229(19) 0.0182(18) 0.0014(15) 0.0020(14) 0.0022(15)
    C9 0.026(2) 0.0112(18) 0.030(2) 0.0010(14) -0.0023(16) -0.0023(16)
    C2 0.0223(19) 0.022(2) 0.023(2) 0.0031(15) 0.0046(15) 0.0059(16)
    C10 0.0210(19) 0.025(2) 0.0231(19) 0.0029(16) -0.0008(15) -0.0089(17)
    C6 0.0142(17) 0.0202(19) 0.0198(18) 0.0021(14) 0.0026(13) 0.0039(15)
    C12 0.0218(19) 0.0165(18) 0.0238(19) -0.0012(15) 0.0058(15) 0.0024(15)
    C4 0.028(2) 0.027(2) 0.023(2) 0.0038(17) 0.0005(16) -0.0125(17)
    C7 0.0113(16) 0.0175(18) 0.0192(18) 0.0041(13) 0.0016(13) -0.0037(14)
    C3 0.028(2) 0.036(2) 0.0157(18) 0.0081(18) 0.0056(15) 0.0008(17)
    C5 0.0207(19) 0.020(2) 0.030(2) -0.0019(15) 0.0052(16) -0.0001(16)
    C11 0.026(2) 0.028(2) 0.0185(19) 0.0001(16) 0.0077(15) -0.0019(16)
    N1 0.0155(15) 0.0181(16) 0.0198(15) 0.0003(12) 0.0045(12) -0.0007(13)
_geom_special_details
;
All e.s.d.'s (except the e.s.d. in the dihedral angle between two l.s. planes)
are estimated using the full covariance matrix. The cell e.s.d.'s are taken
into account individually in the estimation of e.s.d.'s in distances, angles
and torsion angles; correlations between e.s.d.'s in cell parameters are only
used when they are defined by crystal symmetry. An approximate (isotropic)
treatment of cell e.s.d.'s is used for estimating e.s.d.'s involving l.s.
planes.
;
loop_
    _geom_bond_atom_site_label_1
    _geom_bond_atom_site_label_2
    _geom_bond_site_symmetry_2
    _geom_bond_distance
    _geom_bond_publ_flag
    Br1 Zn1 . 2.3225(6) ?
    Br2 Zn1 . 2.3550(6) ?
    Zn1 N1 . 2.054(3) ?
    Zn1 N2 . 2.084(3) ?
    N2 C6 . 1.279(5) ?
    N2 C7 . 1.439(4) ?
    C1 N1 . 1.350(5) ?
    C1 C2 . 1.383(5) ?
    C1 C6 . 1.461(5) ?
    F1 C10 . 1.356(4) ?
    C8 C7 . 1.380(5) ?
    C8 C9 . 1.386(5) ?
    C8 H8A . 0.9300 ?
    C9 C10 . 1.381(6) ?
    C9 H9A . 0.9300 ?
    C2 C3 . 1.389(6) ?
    C2 H2A . 0.9300 ?
    C10 C11 . 1.366(6) ?
    C6 H6A . 0.9300 ?
    C12 C11 . 1.385(5) ?
    C12 C7 . 1.393(5) ?
    C12 H12A . 0.9300 ?
    C4 C3 . 1.383(6) ?
    C4 C5 . 1.385(6) ?
    C4 H4A . 0.9300 ?
    C3 H3A . 0.9300 ?
    C5 N1 . 1.339(5) ?
    C5 H5A . 0.9300 ?
    C11 H11A . 0.9300 ?
loop_
    _geom_angle_atom_site_label_1
    _geom_angle_atom_site_label_2
    _geom_angle_atom_site_label_3
    _geom_angle_site_symmetry_1
    _geom_angle_site_symmetry_3
    _geom_angle
    _geom_angle_publ_flag
    N1 Zn1 N2 . . 81.13(12) ?
    N1 Zn1 Br1 . . 119.84(8) ?
    N2 Zn1 Br1 . . 115.66(8) ?
    N1 Zn1 Br2 . . 108.07(8) ?
    N2 Zn1 Br2 . . 110.09(8) ?
    Br1 Zn1 Br2 . . 116.72(2) ?
    C6 N2 C7 . . 121.7(3) ?
    C6 N2 Zn1 . . 111.4(3) ?
    C7 N2 Zn1 . . 126.9(2) ?
    N1 C1 C2 . . 122.1(3) ?
    N1 C1 C6 . . 116.3(3) ?
    C2 C1 C6 . . 121.5(3) ?
    C7 C8 C9 . . 119.8(3) ?
    C7 C8 H8A . . 120.1 ?
    C9 C8 H8A . . 120.1 ?
    C10 C9 C8 . . 118.4(4) ?
    C10 C9 H9A . . 120.8 ?
    C8 C9 H9A . . 120.8 ?
    C1 C2 C3 . . 118.7(4) ?
    C1 C2 H2A . . 120.7 ?
    C3 C2 H2A . . 120.7 ?
    F1 C10 C11 . . 119.3(4) ?
    F1 C10 C9 . . 117.9(3) ?
    C11 C10 C9 . . 122.8(4) ?
    N2 C6 C1 . . 119.4(3) ?
    N2 C6 H6A . . 120.3 ?
    C1 C6 H6A . . 120.3 ?
    C11 C12 C7 . . 119.7(4) ?
    C11 C12 H12A . . 120.1 ?
    C7 C12 H12A . . 120.1 ?
    C3 C4 C5 . . 119.2(4) ?
    C3 C4 H4A . . 120.4 ?
    C5 C4 H4A . . 120.4 ?
    C8 C7 C12 . . 120.6(3) ?
    C8 C7 N2 . . 123.3(3) ?
    C12 C7 N2 . . 116.1(3) ?
    C4 C3 C2 . . 119.1(4) ?
    C4 C3 H3A . . 120.5 ?
    C2 C3 H3A . . 120.5 ?
    N1 C5 C4 . . 121.9(4) ?
    N1 C5 H5A . . 119.0 ?
    C4 C5 H5A . . 119.0 ?
    C10 C11 C12 . . 118.6(4) ?
    C10 C11 H11A . . 120.7 ?
    C12 C11 H11A . . 120.7 ?
    C5 N1 C1 . . 118.9(3) ?
    C5 N1 Zn1 . . 129.5(3) ?
    C1 N1 Zn1 . . 111.2(2) ?
loop_
    _geom_torsion_atom_site_label_1
    _geom_torsion_atom_site_label_2
    _geom_torsion_atom_site_label_3
    _geom_torsion_atom_site_label_4
    _geom_torsion_site_symmetry_1
    _geom_torsion_site_symmetry_2
    _geom_torsion_site_symmetry_3
    _geom_torsion_site_symmetry_4
    _geom_torsion
    _geom_torsion_publ_flag
    N1 Zn1 N2 C6 . . . . -4.7(3) ?
    Br1 Zn1 N2 C6 . . . . -123.7(2) ?
    Br2 Zn1 N2 C6 . . . . 101.4(2) ?
    N1 Zn1 N2 C7 . . . . 177.1(3) ?
    Br1 Zn1 N2 C7 . . . . 58.2(3) ?
    Br2 Zn1 N2 C7 . . . . -76.8(3) ?
    C7 C8 C9 C10 . . . . 0.7(5) ?
    N1 C1 C2 C3 . . . . 0.9(5) ?
    C6 C1 C2 C3 . . . . -178.9(3) ?
    C8 C9 C10 F1 . . . . -178.6(3) ?
    C8 C9 C10 C11 . . . . 0.9(6) ?
    C7 N2 C6 C1 . . . . -179.3(3) ?
    Zn1 N2 C6 C1 . . . . 2.4(4) ?
    N1 C1 C6 N2 . . . . 3.2(5) ?
    C2 C1 C6 N2 . . . . -176.9(3) ?
    C9 C8 C7 C12 . . . . -2.3(5) ?
    C9 C8 C7 N2 . . . . 178.0(3) ?
    C11 C12 C7 C8 . . . . 2.3(5) ?
    C11 C12 C7 N2 . . . . -178.0(3) ?
    C6 N2 C7 C8 . . . . -13.7(5) ?
    Zn1 N2 C7 C8 . . . . 164.3(3) ?
    C6 N2 C7 C12 . . . . 166.6(3) ?
    Zn1 N2 C7 C12 . . . . -15.4(4) ?
    C5 C4 C3 C2 . . . . -0.6(6) ?
    C1 C2 C3 C4 . . . . -0.3(6) ?
    C3 C4 C5 N1 . . . . 0.8(6) ?
    F1 C10 C11 C12 . . . . 178.6(3) ?
    C9 C10 C11 C12 . . . . -0.9(6) ?
    C7 C12 C11 C10 . . . . -0.7(6) ?
    C4 C5 N1 C1 . . . . -0.2(5) ?
    C4 C5 N1 Zn1 . . . . -172.7(3) ?
    C2 C1 N1 C5 . . . . -0.7(5) ?
    C6 C1 N1 C5 . . . . 179.2(3) ?
    C2 C1 N1 Zn1 . . . . 173.1(3) ?
    C6 C1 N1 Zn1 . . . . -7.0(4) ?
    N2 Zn1 N1 C5 . . . . 179.3(3) ?
    Br1 Zn1 N1 C5 . . . . -66.1(3) ?
    Br2 Zn1 N1 C5 . . . . 71.0(3) ?
    N2 Zn1 N1 C1 . . . . 6.3(2) ?
    Br1 Zn1 N1 C1 . . . . 120.9(2) ?
    Br2 Zn1 N1 C1 . . . . -102.0(2) ?
loop_
    _geom_hbond_atom_site_label_D
    _geom_hbond_atom_site_label_H
    _geom_hbond_atom_site_label_A
    _geom_hbond_site_symmetry_A
    _geom_hbond_distance_DH
    _geom_hbond_distance_HA
    _geom_hbond_distance_DA
    _geom_hbond_angle_DHA
    C12 H12A Br1 . 0.93 3.04 3.866(4) 148
    C2 H2A F1 4_585 0.93 2.50 3.081(4) 121
    C5 H5A Br1 3_565 0.93 3.01 3.767(4) 140
    C6 H6A Br1 3_575 0.93 3.05 3.756(4) 134
    C3 H3A Br2 4_575 0.93 2.90 3.810(4) 166
_iucr_refine_instructions_details
;
TITL z2 in P2(1)/c
CELL 0.71073   7.7351   9.5372  18.5011  90.000  96.052  90.000
ZERR    4.00   0.0010   0.0013   0.0024   0.000   0.003   0.000
LATT  1
SYMM -X, 0.5+Y, 0.5-Z
SFAC C H N ZN BR F
UNIT 48 36 8 4 8 4
TEMP 23.000
SIZE 0.04 0.06 0.17
omit    -1   2  15
omit     0   9  11
omit     3   5   0
omit     1   5   0
omit    -4   5   2
omit    -3   1  20
omit    -2   5   3
omit    -1   5   6
omit    -5   5   9
acta
conf
htab
L.S. 4
BOND  $h
FMAP 2
PLAN 20
omit -4 54
WGHT    0.035800    2.362100
FVAR       0.32067
BR1   5   -0.008701    0.675944    0.096606    11.00000    0.01582    0.01869 =
         0.02410    0.00462    0.00645   -0.00193
BR2   5    0.508338    0.696661    0.116563    11.00000    0.01554    0.02406 =
         0.02221    0.00680    0.00489    0.00173
ZN1   4    0.240824    0.765098    0.053898    11.00000    0.01725    0.01410 =
         0.01770    0.00254    0.00594   -0.00006
N2    3    0.240357    0.980283    0.034431    11.00000    0.01613    0.01350 =
         0.01833   -0.00099    0.00286   -0.00013
C1    1    0.287387    0.891737   -0.081429    11.00000    0.01299    0.01930 =
         0.01750    0.00073    0.00110    0.00038
F1    6    0.127278    1.385623    0.237267    11.00000    0.04136    0.02513 =
         0.02977   -0.01220    0.00462    0.00356
C8    1    0.259176    1.228644    0.074538    11.00000    0.01698    0.02288 =
         0.01819    0.00223    0.00200    0.00136
AFIX  43
H8A   2    0.306897    1.254598    0.032436    11.00000   -1.20000
AFIX   0
C9    1    0.228980    1.328973    0.125909    11.00000    0.02552    0.01124 =
         0.03008   -0.00234   -0.00226    0.00101
AFIX  43
H9A   2    0.254672    1.422865    0.118670    11.00000   -1.20000
AFIX   0
C2    1    0.325298    0.915571   -0.151817    11.00000    0.02230    0.02176 =
         0.02338    0.00594    0.00462    0.00309
AFIX  43
H2A   2    0.341058    1.006316   -0.168315    11.00000   -1.20000
AFIX   0
C10   1    0.159796    1.286159    0.188129    11.00000    0.02097    0.02490 =
         0.02310   -0.00894   -0.00081    0.00292
C6    1    0.267815    1.007234   -0.031097    11.00000    0.01422    0.02016 =
         0.01980    0.00390    0.00260    0.00213
AFIX  43
H6A   2    0.275258    1.099607   -0.046575    11.00000   -1.20000
AFIX   0
C12   1    0.152469    1.049232    0.150022    11.00000    0.02178    0.01654 =
         0.02383    0.00239    0.00578   -0.00124
AFIX  43
H12A  2    0.129012    0.955243    0.158164    11.00000   -1.20000
AFIX   0
C4    1    0.315856    0.667839   -0.170881    11.00000    0.02789    0.02680 =
         0.02267   -0.01254    0.00048    0.00383
AFIX  43
H4A   2    0.323745    0.590013   -0.200642    11.00000   -1.20000
AFIX   0
C7    1    0.218260    1.090083    0.086002    11.00000    0.01132    0.01750 =
         0.01923   -0.00370    0.00156    0.00408
C3    1    0.339350    0.801303   -0.197335    11.00000    0.02801    0.03625 =
         0.01569    0.00085    0.00564    0.00812
AFIX  43
H3A   2    0.364225    0.814366   -0.244968    11.00000   -1.20000
AFIX   0
C5    1    0.280423    0.651409   -0.099511    11.00000    0.02068    0.01968 =
         0.02991   -0.00010    0.00517   -0.00188
AFIX  43
H5A   2    0.266169    0.561451   -0.081666    11.00000   -1.20000
AFIX   0
C11   1    0.122155    1.149220    0.201486    11.00000    0.02621    0.02836 =
         0.01850   -0.00195    0.00767    0.00012
AFIX  43
H11A  2    0.077108    1.123680    0.244252    11.00000   -1.20000
AFIX   0
N1    3    0.266107    0.761258   -0.055488    11.00000    0.01551    0.01812 =
         0.01979   -0.00068    0.00454    0.00033
HKLF 4
REM  z2 in P2(1)/c
REM R1 =  0.0297 for   2469 Fo > 4sig(Fo)  and  0.0411 for all   2956 data
REM    163 parameters refined using      0 restraints
END
WGHT      0.0277      2.6599
REM Highest difference peak  2.441,  deepest hole -0.770,  1-sigma level  0.111
Q1    1   0.2292  0.8333  0.0929  11.00000  0.05    2.44
Q2    1   0.5878  0.6967  0.1583  11.00000  0.05    0.52
Q3    1  -0.0475  0.6943  0.1300  11.00000  0.05    0.51
Q4    1   0.4363  0.6467  0.0909  11.00000  0.05    0.49
Q5    1   0.4370  0.7394  0.0768  11.00000  0.05    0.46
Q6    1   0.0631  0.6799  0.0704  11.00000  0.05    0.46
Q7    1   0.5593  0.6842  0.0782  11.00000  0.05    0.43
Q8    1   0.5807  0.7112  0.0905  11.00000  0.05    0.41
Q9    1   0.2704  0.9111 -0.1173  11.00000  0.05    0.41
Q10   1   0.4384  0.6868  0.1436  11.00000  0.05    0.41
Q11   1  -0.0677  0.6752  0.0607  11.00000  0.05    0.41
Q12   1   0.2070  1.2188  0.2085  11.00000  0.05    0.40
Q13   1   0.5098  0.7812  0.1298  11.00000  0.05    0.39
Q14   1   0.3498  0.7464  0.0212  11.00000  0.05    0.38
Q15   1   0.2528  0.7579 -0.0082  11.00000  0.05    0.38
Q16   1   0.2482  0.7204 -0.0749  11.00000  0.05    0.38
Q17   1   0.2066  1.3034  0.1617  11.00000  0.05    0.36
Q18   1   0.3751  0.6220 -0.2440  11.00000  0.05    0.36
Q19   1   0.0093  0.7551  0.1092  11.00000  0.05    0.35
Q20   1   0.3289  0.7418  0.1084  11.00000  0.05    0.35
;
data_global
_journal_date_recd_electronic     2012-06-30
_journal_date_accepted     2012-07-08
_journal_name_full     'Acta Crystallographica, Section E'
_journal_year     2012
_journal_volume     68
_journal_issue      8
_journal_page_first     m1113
_journal_page_last     m1113
_journal_paper_category     QM
_journal_paper_doi     10.1107/S1600536812031091
_journal_coeditor_code     PV2564
_publ_contact_author_name     'Saeed Dehghanpour'
_publ_contact_author_address
; Faculty of Chemistry,
 Islamic Azad University,
 Karaj, Iran
;
_publ_contact_author_email     Dehganpour_farasha@yahoo.com
_publ_contact_author_fax     '98 21 88041344'
_publ_contact_author_phone     '98 21 88041344'
_publ_section_title
;
Dibromido{2-[(4-fluorophenyl)iminomethyl]pyridine-\k^2^<i>N</i>,<i>N</i>'}zinc
;
loop_
    _publ_author_name
    _publ_author_footnote
    _publ_author_address
    'Dehghanpour, Saeed' .
;
Department of Chemistry
Islamic Azad University
Karaj
Iran
;
    'Mahmoudi, Ali' .
;
Department of Chemistry
Islamic Azad University
Karaj
Iran
;
