# Supplementary material for: Dibromido{2-[(4-fluoro­phen­yl)imino­meth­yl]pyridine-κ2 N,N′}zinc
Source: Acta Crystallogr Sect E Struct Rep Online. 2012 Jul 25;68(Pt 8):m1113. doi: 10.1107/S1600536812031091 (PMC3414158; doi:10.1107/S1600536812031091)
Supplement: Supplementary file 2 [file e-68-m1113-Isup2.hkl]

# 
# h,k,l, Fc-squared, Fo-squared, sigma(Fo-squared) and status flag 
# 
data_I
_shelx_title ' z2 in P2(1)/c' 
_shelx_refln_list_code          4 
_shelx_F_calc_maximum      299.14 
_exptl_crystal_F_000       816.00 
_reflns_d_resolution_high  0.7828 
 
loop_ 
 _symmetry_equiv_pos_as_xyz 
 'x, y, z' 
 '-x, y+1/2, -z+1/2' 
 '-x, -y, -z' 
 'x, -y-1/2, z-1/2' 
 
_cell_length_a     7.7351 
_cell_length_b     9.5372 
_cell_length_c    18.5011 
_cell_angle_alpha  90.000 
_cell_angle_beta   96.052 
_cell_angle_gamma  90.000 
 
_shelx_F_squared_multiplier     1.000 
 
loop_ 
 _refln_index_h 
 _refln_index_k 
 _refln_index_l 
 _refln_F_squared_calc 
 _refln_F_squared_meas 
 _refln_F_squared_sigma 
 _refln_observed_status 
   1   0   0      956.90      915.33     25.50 o 
   2   0   0     5078.53     5350.30    101.36 o 
   3   0   0       93.74       59.46     35.43 o 
   4   0   0    79544.65    79398.56   1289.62 o 
   5   0   0      455.24      362.93     50.00 o 
   6   0   0     4626.56     4410.23    130.73 o 
   7   0   0       10.48       -3.67     56.28 o 
   8   0   0    20906.16    19564.90    401.01 o 
   9   0   0      218.82      350.34     84.10 o 
   1   1   0     9657.17    10232.56    104.64 o 
   2   1   0     9164.20     9796.94    105.16 o 
   3   1   0    21914.28    22401.06    213.78 o 
   4   1   0      967.43     1122.27     36.26 o 
   5   1   0     1105.47     1190.74     42.10 o 
   6   1   0      183.00      225.76     53.22 o 
   7   1   0     5123.67     5232.41    113.85 o 
   8   1   0      199.42      262.56     53.47 o 
   9   1   0      309.09      296.27     59.21 o 
   0   2   0    89487.33    93374.53   1366.59 o 
   1   2   0      720.93      797.52     30.74 o 
   2   2   0     2402.77     2614.00     39.65 o 
   3   2   0      339.12      333.42     18.84 o 
   4   2   0    36912.67    36354.68    368.61 o 
   5   2   0        6.63       18.61     20.11 o 
   6   2   0     1448.48     1544.76     56.50 o 
   7   2   0      618.10      671.83     53.61 o 
   8   2   0     8972.42     8602.10    162.48 o 
   9   2   0       21.50      -39.42     51.81 o 
   1   3   0     9748.52     9642.33    108.41 o 
   2   3   0     2760.91     2780.22     44.52 o 
   3   3   0     5310.73     5201.26     70.94 o 
   4   3   0      642.76      688.20     29.20 o 
   5   3   0     1339.88     1272.65     37.83 o 
   6   3   0      693.48      726.79     39.57 o 
   7   3   0     4058.99     3910.63    100.46 o 
   8   3   0      231.34      235.01     54.43 o 
   9   3   0      244.78      325.47     62.88 o 
   0   4   0     4472.76     4296.23     91.06 o 
   1   4   0     3697.11     3711.25     56.96 o 
   2   4   0    10293.20     9808.73    115.75 o 
   3   4   0     2722.67     2783.60     55.01 o 
   4   4   0     7434.52     7430.56     99.86 o 
   5   4   0       28.99       19.61     24.43 o 
   6   4   0     3642.67     3602.55     91.57 o 
   7   4   0     1675.42     1691.83     73.93 o 
   8   4   0     1227.86     1153.27     73.77 o 
   9   4   0      214.32      115.74     60.67 o 
   2   5   0      757.62      829.93     34.27 o 
   4   5   0       37.64       -0.53     26.32 o 
   5   5   0     4136.98     3951.73     76.63 o 
   6   5   0      856.97      849.35     49.89 o 
   7   5   0     1102.79     1041.24     67.94 o 
   8   5   0      214.78      171.62     56.77 o 
   0   6   0     2010.42     2061.83    115.19 o 
   1   6   0     1269.58     1392.26     42.49 o 
   2   6   0    25463.47    24832.00    269.54 o 
   3   6   0     2493.57     2444.46     81.95 o 
   4   6   0     1809.23     1921.25     67.08 o 
   5   6   0      310.89      370.55     37.45 o 
   6   6   0     9239.50     9184.35    145.88 o 
   7   6   0      984.94      976.48     67.54 o 
   8   6   0      840.39      822.45     71.69 o 
   1   7   0     2658.25     2559.56     58.74 o 
   2   7   0       20.87       46.43     28.61 o 
   3   7   0     1197.26     1163.98     46.19 o 
   4   7   0        8.73      -27.63     33.98 o 
   5   7   0     3571.99     3496.84    102.23 o 
   6   7   0      156.87      140.99     45.51 o 
   7   7   0        6.35      -10.39     51.33 o 
   8   7   0       43.47       89.74     60.44 o 
   0   8   0     2523.86     2840.40     88.05 o 
   1   8   0       54.46       43.89     30.86 o 
   2   8   0    21467.98    21030.62    244.12 o 
   3   8   0       38.61      -14.90     30.40 o 
   4   8   0     1641.28     1807.07     59.53 o 
   5   8   0       13.83        2.74     37.61 o 
   6   8   0    11728.19    11621.23    186.71 o 
   7   8   0       19.45      -49.15     56.17 o 
   1   9   0     1670.83     1679.01     72.12 o 
   2   9   0       51.70       89.90     50.35 o 
   3   9   0     1082.97     1194.23     75.60 o 
   4   9   0      338.63      377.82     56.85 o 
   5   9   0     3109.18     3000.88     97.19 o 
   6   9   0      128.75      110.95     62.86 o 
   0  10   0      571.10      628.01    149.83 o 
   1  10   0     1755.65     1788.81     78.29 o 
   2  10   0     3679.99     3644.37    105.38 o 
   3  10   0      745.00      798.64     84.48 o 
   4  10   0      307.71      233.12     58.27 o 
   5  10   0      986.65     1063.54     75.27 o 
   1  11   0      420.43      628.88     76.13 o 
   2  11   0        2.80      -42.17     60.12 o 
   3  11   0       88.10        6.99     62.61 o 
   4  11   0       50.53      169.12     71.28 o 
   0  12   0      906.47     1320.38    144.28 o 
   1  12   0     1501.80     1456.20    106.53 o 
  -9   1   1       61.31      -14.26     51.08 o 
  -8   1   1      295.59      366.97     74.84 o 
  -7   1   1        0.32       18.98     40.06 o 
  -6   1   1     2388.11     2336.61     77.63 o 
  -5   1   1       62.81       73.42     28.86 o 
  -4   1   1     1564.22     1574.20     54.58 o 
  -3   1   1      247.19      275.18     18.21 o 
  -2   1   1    14172.44    15465.01    157.25 o 
  -1   1   1      136.40      115.24      7.82 o 
   0   1   1      250.20      294.74      9.70 o 
   1   1   1      155.11      212.62      9.43 o 
   2   1   1    22225.43    24384.38    244.10 o 
   3   1   1      217.11      273.50     17.21 o 
   4   1   1      407.83      311.97     19.92 o 
   5   1   1      755.05      723.59     31.63 o 
   6   1   1     3325.42     3407.14     82.78 o 
   7   1   1      181.74      160.42     44.19 o 
   8   1   1      405.73      307.32     66.63 o 
   9   1   1      158.57      110.05     66.67 o 
  -9   2   1      855.38      857.27     72.12 o 
  -8   2   1     1336.53     1231.05    111.37 o 
  -7   2   1      226.34      251.39     46.21 o 
  -6   2   1     5126.10     5152.65     93.00 o 
  -5   2   1     1441.59     1571.42     44.47 o 
  -4   2   1     5701.35     5560.04     75.42 o 
  -3   2   1      478.03      393.07     26.42 o 
  -2   2   1    10903.94    11498.45    123.54 o 
  -1   2   1      275.34      421.34     16.30 o 
   0   2   1     8919.62     9387.24    102.16 o 
   1   2   1      976.50     1091.96     26.80 o 
   2   2   1    12965.42    13695.27    145.05 o 
   3   2   1      331.47      395.88     22.82 o 
   4   2   1     3945.64     3833.89     63.67 o 
   5   2   1      765.02      907.49     32.16 o 
   6   2   1     2874.38     2903.18     64.69 o 
   7   2   1      357.92      317.15     48.68 o 
   8   2   1     1115.57     1041.05     69.20 o 
   9   2   1      473.40      513.71     65.21 o 
  -9   3   1      322.31      292.58     61.10 o 
  -8   3   1     3299.21     3270.78    101.20 o 
  -7   3   1        1.51       65.43     44.74 o 
  -6   3   1     9890.59     9668.86    138.97 o 
  -5   3   1      740.74      841.56     43.84 o 
  -4   3   1    10187.77     9895.02    120.11 o 
  -3   3   1      145.05      217.60     24.32 o 
  -2   3   1    22849.70    23772.52    243.98 o 
  -1   3   1      537.31      537.36     19.67 o 
   0   3   1    34434.25    35399.77    335.95 o 
   1   3   1      391.14      483.90     22.48 o 
   2   3   1    13669.06    14028.74    151.45 o 
   3   3   1      488.77      483.68     23.28 o 
   4   3   1    16618.82    16610.10    184.33 o 
   5   3   1     1908.59     1955.05     59.57 o 
   6   3   1     7835.33     8105.50    123.29 o 
   7   3   1     1063.80     1072.71     63.88 o 
   8   3   1     3237.60     2907.81     95.92 o 
   9   3   1      315.68      250.22     62.58 o 
  -9   4   1     1168.30     1182.92     81.87 o 
  -8   4   1     2214.08     2023.85     86.43 o 
  -7   4   1      117.05       59.63     50.90 o 
  -6   4   1     7392.79     7809.31    124.31 o 
  -5   4   1     1074.45     1116.03     39.12 o 
  -4   4   1     2968.57     2636.79     54.33 o 
  -3   4   1       23.07       74.84     23.55 o 
  -2   4   1    26279.19    27940.25    287.74 o 
  -1   4   1      826.81      989.40     31.89 o 
   0   4   1     7851.67     7460.82     94.32 o 
   1   4   1     2580.31     2760.34     57.12 o 
   2   4   1    14219.57    14661.27    162.07 o 
   3   4   1        9.81       58.24     23.80 o 
   4   4   1     8850.43     8807.66    113.60 o 
   5   4   1     3100.53     3253.50     64.13 o 
   6   4   1     2307.97     2279.23     74.55 o 
   7   4   1      471.42      458.58     55.08 o 
   8   4   1     3287.02     3179.20    102.05 o 
   9   4   1     1541.52     1632.00    119.70 o 
  -8   5   1      808.30      879.34     69.93 o 
  -7   5   1      215.02      240.80     53.44 o 
  -6   5   1    13691.28    13479.03    186.11 o 
  -5   5   1     1413.93     1477.86     47.20 o 
  -4   5   1     2637.89     2552.86     56.79 o 
  -3   5   1      225.91      224.64     34.85 o 
  -2   5   1    20587.99    20730.87    225.28 o 
  -1   5   1     1115.55     1133.08     35.44 o 
   0   5   1     6379.37     6980.75     94.26 o 
   1   5   1       79.44       68.97     22.82 o 
   2   5   1    23161.01    22179.93    239.69 o 
   3   5   1        6.01       17.50     23.51 o 
   4   5   1     3796.49     3889.12     87.09 o 
   5   5   1      156.52      149.14     30.64 o 
   6   5   1     7306.23     7395.14    130.49 o 
   7   5   1       84.74        9.31     48.87 o 
   8   5   1      542.13      507.86     63.43 o 
  -8   6   1       56.02      128.76     57.12 o 
  -7   6   1      213.83      213.67     54.51 o 
  -6   6   1     3225.18     3278.54     85.66 o 
  -5   6   1      182.17      184.40     34.31 o 
  -4   6   1      328.10      355.43     32.85 o 
  -3   6   1     2311.17     2369.48     65.39 o 
  -2   6   1     5181.80     5217.13    101.84 o 
  -1   6   1      307.84      348.51     27.76 o 
   0   6   1     3885.96     3863.65     69.18 o 
   1   6   1     5741.31     5577.19     85.50 o 
   2   6   1     4527.08     4404.78     74.61 o 
   3   6   1        3.59        8.78     27.83 o 
   4   6   1     1952.67     2006.90     55.21 o 
   5   6   1     5258.15     5193.30     90.89 o 
   6   6   1     1540.95     1472.82     55.31 o 
   7   6   1       99.30       56.87     50.41 o 
   8   6   1     1754.05     1653.12     85.27 o 
  -8   7   1      127.14       98.40     60.33 o 
  -7   7   1      110.24      171.41     55.86 o 
  -6   7   1     1211.26     1215.13     67.90 o 
  -5   7   1     3727.69     3484.06     79.01 o 
  -4   7   1       66.35       55.34     33.69 o 
  -3   7   1      910.59      871.31     46.75 o 
  -2   7   1     4346.45     4196.68     76.28 o 
  -1   7   1     1952.87     2031.53     51.83 o 
   0   7   1      382.08      379.77     28.96 o 
   1   7   1     1298.81     1333.96     44.79 o 
   2   7   1     5373.91     5204.82     88.18 o 
   3   7   1     2043.75     1984.38     59.36 o 
   4   7   1      695.93      713.96     45.15 o 
   5   7   1      112.82       64.17     35.94 o 
   6   7   1     1419.67     1352.27     79.06 o 
   7   7   1      378.03      385.80     73.49 o 
  -7   8   1     1126.67     1126.13     73.87 o 
  -6   8   1      328.74      262.27     49.22 o 
  -5   8   1      365.69      428.12     44.12 o 
  -4   8   1       61.79      111.19     36.16 o 
  -3   8   1     1263.01     1309.70     50.24 o 
  -2   8   1      183.62      241.12     42.48 o 
  -1   8   1      131.02      147.85     36.41 o 
   0   8   1       28.53       68.74     33.93 o 
   1   8   1     8516.73     8505.71    133.10 o 
   2   8   1        1.21       -5.24     34.37 o 
   3   8   1      266.25      208.22     36.47 o 
   4   8   1       88.44      119.69     45.33 o 
   5   8   1     2159.64     2061.37     71.90 o 
   6   8   1      346.76      296.09     50.76 o 
   7   8   1      191.88      198.59     62.70 o 
  -6   9   1        2.63       58.60     61.00 o 
  -5   9   1     2658.83     2472.93     89.28 o 
  -4   9   1     4428.03     4275.07    149.54 o 
  -3   9   1      592.57      613.24     59.85 o 
  -2   9   1     1333.45     1317.69     69.68 o 
  -1   9   1     1095.79     1031.96     68.97 o 
   0   9   1     8660.22     8640.08    154.05 o 
   1   9   1     1890.17     1889.71    112.40 o 
   2   9   1      187.68      168.42     50.43 o 
   3   9   1     3986.03     4014.79    108.69 o 
   4   9   1     8367.60     8298.01    158.34 o 
   5   9   1      166.38      130.72     53.09 o 
   6   9   1      520.39      485.61     71.13 o 
  -5  10   1        7.31       20.15     61.01 o 
  -4  10   1     1624.49     1648.06     82.09 o 
  -3  10   1     2388.68     2193.10     93.47 o 
  -2  10   1      506.02      612.54     63.09 o 
  -1  10   1       59.41        2.94     49.37 o 
   0  10   1     2091.13     2053.58     80.68 o 
   1  10   1     3581.06     3277.68     98.48 o 
   2  10   1      628.40      736.83     64.28 o 
   3  10   1      650.81      768.96     66.98 o 
   4  10   1      152.99      164.80     57.16 o 
   5  10   1     1182.12     1322.50    102.20 o 
  -4  11   1     3183.53     3442.38    143.52 o 
  -3  11   1       66.74       47.72     65.67 o 
  -2  11   1      241.15      191.04     64.43 o 
  -1  11   1     1290.27     1499.64     88.30 o 
   0  11   1     5191.85     5014.24    218.22 o 
   1  11   1       19.69       98.20     75.61 o 
   2  11   1      263.09      345.53     66.28 o 
   3  11   1      452.95      391.92     64.99 o 
   4  11   1     3711.87     3646.81    125.62 o 
  -1  12   1      480.25      395.90     84.09 o 
   0  12   1     1019.18     1053.41    136.43 o 
   1  12   1       88.61       29.96     74.19 o 
  -9   0   2        5.86        0.66     73.70 o 
  -8   0   2     1544.19     1459.85    103.41 o 
  -7   0   2     7650.97     7546.95    195.86 o 
  -6   0   2      393.59      456.72     59.24 o 
  -5   0   2     2076.68     1977.12     81.62 o 
  -4   0   2    13704.97    13433.47    253.87 o 
  -3   0   2     1478.68     1622.17     57.18 o 
  -2   0   2      601.87      787.58     20.47 o 
  -1   0   2     3274.88     3897.13     55.56 o 
   0   0   2    20423.87    20989.73    240.31 o 
   1   0   2     3287.79     3335.56     55.97 o 
   2   0   2    41210.39    42534.08    589.10 o 
   3   0   2    12396.98    12099.11    185.84 o 
   4   0   2    66819.27    68760.54    955.33 o 
   5   0   2     1587.53     1436.59     55.63 o 
   6   0   2     6650.41     6482.46    166.18 o 
   7   0   2     6252.87     6042.92    170.43 o 
   8   0   2     5183.71     5057.72    174.94 o 
   9   0   2      320.39      312.83    108.07 o 
  -9   1   2      125.53       76.34     53.56 o 
  -8   1   2    11941.38    11901.33    197.96 o 
  -7   1   2      701.81      619.18     51.30 o 
  -6   1   2     8268.70     7879.98    132.97 o 
  -5   1   2      375.28      370.73     36.55 o 
  -4   1   2    49191.66    48954.72    525.23 o 
  -3   1   2     1071.71     1062.87     19.82 o 
  -2   1   2    28789.53    30950.42    326.91 o 
  -1   1   2    12770.72    13009.77    141.45 o 
   0   1   2    19746.93    21174.76    202.49 o 
   1   1   2     9538.52     9448.32    106.43 o 
   2   1   2    86200.24    92340.91    891.62 o 
   3   1   2     9384.36     9917.18    111.41 o 
   4   1   2    24249.38    24618.09    256.32 o 
   5   1   2     3543.15     3638.27     83.07 o 
   6   1   2     5625.05     5405.33     90.03 o 
   7   1   2     5962.15     5964.94    121.17 o 
   8   1   2     7971.79     7614.73    169.21 o 
   9   1   2      552.10      580.96     64.73 o 
  -9   2   2       10.72        8.87     53.70 o 
  -8   2   2     1135.16     1138.00     82.07 o 
  -7   2   2     3761.65     3639.04     95.75 o 
  -6   2   2       88.16       64.15     23.53 o 
  -5   2   2     1154.76     1225.61     40.81 o 
  -4   2   2     5569.61     5351.25     82.43 o 
  -3   2   2     5507.92     5425.71     69.22 o 
  -2   2   2      340.60      302.47     15.71 o 
  -1   2   2     4945.97     4973.42     63.53 o 
   0   2   2     7236.66     7403.00     84.45 o 
   1   2   2      869.41      851.89     21.19 o 
   2   2   2     1136.51     1091.60     26.03 o 
   3   2   2     5816.74     5781.02     74.14 o 
   4   2   2     7376.20     7394.38     94.93 o 
   5   2   2       36.99       15.33     20.16 o 
   6   2   2     1480.11     1573.62     67.14 o 
   7   2   2     2704.50     2637.62     81.65 o 
   8   2   2     1769.33     1803.09     80.25 o 
   9   2   2      440.33      359.38     61.27 o 
  -9   3   2      186.97      157.81     58.72 o 
  -8   3   2     3152.96     3151.90     97.79 o 
  -7   3   2        0.84      -19.91     49.69 o 
  -6   3   2        8.17       11.35     28.12 o 
  -5   3   2     4977.04     4820.71     74.44 o 
  -4   3   2    12238.59    11909.99    138.77 o 
  -3   3   2     1367.40     1333.08     33.12 o 
  -2   3   2      265.64      313.44     32.25 o 
  -1   3   2     8172.73     8122.64     93.46 o 
   0   3   2    25421.63    26097.06    287.01 o 
   1   3   2      528.28      489.30     19.45 o 
   2   3   2       15.34       14.25     14.33 o 
   3   3   2    13926.59    13636.08    152.14 o 
   4   3   2     4877.13     4612.37     70.84 o 
   5   3   2      959.05      944.24     46.87 o 
   6   3   2     1754.16     1869.14     56.92 o 
   7   3   2     3204.86     3193.91     92.72 o 
   8   3   2      762.56      856.40     66.78 o 
   9   3   2      234.57      249.38     63.23 o 
  -9   4   2      359.51      319.91     65.27 o 
  -8   4   2     1995.87     1891.48     83.86 o 
  -7   4   2      836.25      753.77     61.05 o 
  -6   4   2     2272.66     2349.54     64.93 o 
  -5   4   2      363.62      340.88     32.31 o 
  -4   4   2     3215.54     3152.91     58.92 o 
  -3   4   2     6687.25     6314.53     94.54 o 
  -2   4   2     9698.71     9760.55    115.20 o 
  -1   4   2     5790.37     5769.29     83.23 o 
   0   4   2    13107.58    13339.95    193.58 o 
   1   4   2     3396.18     3451.98     54.51 o 
   2   4   2     8171.23     7784.82     97.50 o 
   3   4   2      775.21      816.16     33.12 o 
   4   4   2     1177.53     1152.05     38.14 o 
   5   4   2     1458.47     1479.74     46.06 o 
   6   4   2     3996.90     3786.51     85.73 o 
   7   4   2       32.68       38.06     46.77 o 
   8   4   2      555.59      520.89     62.93 o 
   9   4   2        8.34       39.92     60.66 o 
  -9   5   2      778.63      763.83     76.89 o 
  -8   5   2       68.73       96.65     68.13 o 
  -7   5   2      298.00      267.55     53.25 o 
  -6   5   2     8714.34     8424.47    134.22 o 
  -5   5   2     5887.76     5511.81     89.16 o 
  -3   5   2      307.73      320.68     27.04 o 
  -2   5   2    10664.51     9535.69    118.30 o 
  -1   5   2    10903.31    10759.49    129.50 o 
   0   5   2      326.27      489.67     33.37 o 
   1   5   2       81.08      118.33     23.58 o 
   2   5   2    11420.21    10750.72    138.85 o 
   3   5   2     9240.71     8544.44    111.99 o 
   4   5   2      590.55      697.18     35.68 o 
   5   5   2      210.64      199.90     32.38 o 
   6   5   2     2235.65     2231.18     88.66 o 
   7   5   2     2597.28     2614.47     90.13 o 
   8   5   2      324.73      358.95     61.37 o 
  -8   6   2       56.27       54.94     55.89 o 
  -7   6   2      368.76      419.48     57.89 o 
  -6   6   2      878.29     1029.50     56.06 o 
  -5   6   2     1156.16     1045.59     55.39 o 
  -4   6   2      129.33      137.62     29.68 o 
  -3   6   2     1585.60     1431.89     46.77 o 
  -2   6   2     4531.85     4372.90     73.04 o 
  -1   6   2      435.16      409.08     26.83 o 
   0   6   2      400.13      443.60     35.90 o 
   1   6   2     4328.92     4296.35     73.08 o 
   2   6   2     6988.21     6827.91     98.65 o 
   3   6   2        3.16        9.20     28.17 o 
   4   6   2      137.79       77.51     31.16 o 
   5   6   2     2301.86     2307.69     88.83 o 
   6   6   2     3503.52     3433.37     78.53 o 
   7   6   2      625.12      635.86     63.82 o 
   8   6   2        4.87        3.34     57.26 o 
  -8   7   2     1864.86     1908.86     91.14 o 
  -7   7   2       54.29        0.66     50.53 o 
  -6   7   2     7154.82     7044.42    128.06 o 
  -5   7   2      848.75      865.13     47.25 o 
  -4   7   2     6984.41     7142.05    116.45 o 
  -3   7   2       20.90      -24.23     27.76 o 
  -2   7   2    18427.11    18189.29    210.94 o 
  -1   7   2     4123.44     4043.13     83.45 o 
   0   7   2     7264.71     7666.28    140.62 o 
   1   7   2     1139.11     1157.97     42.20 o 
   2   7   2    14176.85    13830.49    171.08 o 
   3   7   2     2360.95     2346.92     61.29 o 
   4   7   2     4927.01     4947.22    129.54 o 
   5   7   2      527.60      579.79     49.22 o 
   6   7   2     5744.65     5702.69    117.01 o 
   7   7   2      837.27      930.12     70.21 o 
  -7   8   2        2.14        4.66     63.34 o 
  -6   8   2      835.95      869.67     63.68 o 
  -5   8   2      792.37      943.56     50.86 o 
  -4   8   2      579.84      656.39     50.12 o 
  -3   8   2        4.74      -17.21     36.90 o 
  -2   8   2     5676.11     5766.12    107.67 o 
  -1   8   2        4.35       46.41     36.81 o 
   0   8   2      531.63      562.92     44.97 o 
   1   8   2     1679.27     1711.87     59.77 o 
   2   8   2     4487.11     4394.69     93.77 o 
   3   8   2       15.03       64.17     39.78 o 
   4   8   2      337.78      305.70     45.66 o 
   5   8   2     1245.42     1344.96     62.17 o 
   6   8   2     2101.98     2215.17     78.35 o 
   7   8   2      467.57      505.96     74.04 o 
  -6   9   2     4008.73     4191.52    127.99 o 
  -5   9   2       23.71      -30.78     48.20 o 
  -4   9   2     2009.09     2151.11     83.29 o 
  -3   9   2     1893.35     1863.93     78.03 o 
  -2   9   2     9652.95     9778.80    169.84 o 
  -1   9   2      406.27      370.27     51.18 o 
   0   9   2     2275.89     2377.46    143.20 o 
   1   9   2     3769.68     3693.16    100.92 o 
   2   9   2     7959.01     7907.34    150.78 o 
   3   9   2       17.02       -7.44     48.53 o 
   4   9   2     2052.23     2126.93    115.40 o 
   5   9   2     2358.17     2493.21     90.09 o 
   6   9   2     2218.58     2122.90    101.05 o 
  -5  10   2      457.75      545.74     75.27 o 
  -4  10   2        4.72       29.39     61.59 o 
  -3  10   2        6.49       68.20     58.67 o 
  -2  10   2      455.03      435.37     68.21 o 
  -1  10   2      525.16      578.86     58.07 o 
   0  10   2      225.69      336.90     54.32 o 
   1  10   2      232.55      282.00     72.96 o 
   2  10   2      351.64      390.33     58.07 o 
   3  10   2        9.58       78.83     53.14 o 
   4  10   2      169.07      258.43     60.46 o 
   5  10   2       58.89      102.50     58.72 o 
  -4  11   2       72.29       60.91     69.05 o 
  -3  11   2     2503.05     2392.27    109.84 o 
  -2  11   2      136.40       81.78     61.70 o 
  -1  11   2     1241.57     1196.24     83.27 o 
   0  11   2      210.32      124.58     60.35 o 
   1  11   2     2871.87     2866.33    147.64 o 
   2  11   2      393.79      472.00     70.52 o 
   3  11   2      547.45      519.61     73.94 o 
   4  11   2      112.48       21.91     66.02 o 
  -1  12   2      341.91      448.37     74.34 o 
   0  12   2      802.93     1015.31    105.84 o 
   1  12   2      112.74       77.27     64.22 o 
  -9   1   3      214.25      231.45     58.71 o 
  -8   1   3      343.59      347.46     56.08 o 
  -7   1   3        3.29        9.41     38.66 o 
  -6   1   3       66.52       82.45     39.86 o 
  -5   1   3      127.92      227.33     33.17 o 
  -4   1   3     2563.33     2665.55     52.59 o 
  -3   1   3        3.16        2.07     10.63 o 
  -2   1   3      849.17      929.66     23.20 o 
  -1   1   3      425.71      505.39     13.40 o 
   0   1   3     3610.16     3690.62     39.85 o 
   1   1   3     2702.16     2853.11     40.58 o 
   2   1   3     1286.73     1394.58     28.06 o 
   3   1   3      128.94       98.41     14.38 o 
   4   1   3     5931.83     6253.75     82.94 o 
   5   1   3      327.26      355.58     23.49 o 
   6   1   3      181.28      165.84     30.94 o 
   7   1   3      137.65      129.14     43.54 o 
   8   1   3      581.19      567.33     59.62 o 
   9   1   3      560.35      589.17     66.12 o 
  -9   2   3        0.06       32.02     52.65 o 
  -8   2   3     3526.30     3218.24     97.75 o 
  -7   2   3       14.60       34.07     40.70 o 
  -6   2   3     8707.09     8453.45    141.62 o 
  -5   2   3      112.78       98.61     24.23 o 
  -4   2   3     8264.25     7907.28     98.31 o 
  -3   2   3        2.85       19.89     13.77 o 
  -2   2   3    25525.91    26678.55    268.89 o 
  -1   2   3     2460.39     2452.07     35.41 o 
   0   2   3    25907.63    26572.49    240.54 o 
   1   2   3     1760.96     1705.94     30.62 o 
   2   2   3    17068.80    17707.64    184.62 o 
   3   2   3      620.68      692.78     24.05 o 
   4   2   3     6530.60     6352.98     89.23 o 
   5   2   3      230.88      241.74     23.42 o 
   6   2   3     8514.15     8517.68    131.96 o 
   7   2   3     1397.52     1541.98     68.28 o 
   8   2   3     1681.20     1620.35     76.64 o 
   9   2   3      190.71      101.18     62.31 o 
  -9   3   3      778.16      728.25     82.08 o 
  -8   3   3     1312.83     1383.31     74.85 o 
  -7   3   3      177.42      150.43     47.34 o 
  -6   3   3     2914.43     2999.82     71.28 o 
  -5   3   3      726.37      861.68     31.80 o 
  -4   3   3     5314.95     5172.19     83.58 o 
  -3   3   3      450.45      542.70     24.53 o 
  -2   3   3     3054.11     3192.34     58.43 o 
  -1   3   3      302.27      385.87     14.75 o 
   0   3   3    10471.76    10646.64    131.73 o 
   1   3   3     3513.38     3699.66     52.70 o 
   2   3   3     3003.56     2978.24     47.90 o 
   3   3   3     1517.59     1332.22     35.78 o 
   4   3   3     2597.35     2523.24     54.66 o 
   5   3   3     2485.96     2677.82     55.10 o 
   6   3   3     1874.50     1782.47     49.04 o 
   7   3   3     1130.43     1059.88     91.33 o 
   8   3   3      348.34      406.07     58.19 o 
   9   3   3     1865.35     1961.63    123.39 o 
  -9   4   3      511.83      446.70     66.47 o 
  -8   4   3     4149.54     3848.73    111.85 o 
  -7   4   3       38.36      -45.44     43.52 o 
  -6   4   3    11956.82    11833.71    230.07 o 
  -5   4   3       16.41       -8.08     26.26 o 
  -4   4   3    19311.61    18877.93    208.79 o 
  -3   4   3       16.53       38.53     23.30 o 
  -2   4   3    32897.91    34249.63    348.37 o 
  -1   4   3      228.21      214.89     13.32 o 
   0   4   3    11971.63    11297.33    142.68 o 
   1   4   3       34.59       51.05     18.02 o 
   2   4   3    40131.32    42539.73    428.71 o 
   3   4   3     1417.50     1497.40     44.06 o 
   4   4   3     7669.93     7126.29    104.74 o 
   5   4   3       45.67       63.58     26.81 o 
   6   4   3    10710.06    11325.19    147.67 o 
   7   4   3     1124.89     1289.24     69.84 o 
   8   4   3     3173.23     3026.52    105.71 o 
   9   4   3       75.16       40.47     58.77 o 
  -9   5   3      585.37      501.00     70.89 o 
  -8   5   3     1458.07     1589.95     81.86 o 
  -7   5   3        2.15       27.64     48.77 o 
  -6   5   3      896.79      940.42     51.16 o 
  -5   5   3      741.44      773.31     38.10 o 
  -4   5   3     8125.82     8013.91    109.46 o 
  -3   5   3     2313.75     2372.01     52.06 o 
  -1   5   3       48.10      112.56     27.71 o 
   0   5   3    13096.10    13637.97    213.08 o 
   1   5   3     4570.18     4663.34     73.45 o 
   2   5   3     1470.67     1525.73     84.35 o 
   3   5   3      349.36      344.05     31.97 o 
   4   5   3     5250.26     5227.84     84.12 o 
   5   5   3     4179.01     4155.84     78.37 o 
   6   5   3      479.48      495.54     46.49 o 
   7   5   3     1209.14     1235.27     71.27 o 
   8   5   3     1256.17     1353.62     79.92 o 
  -8   6   3      705.57      723.40     69.63 o 
  -7   6   3      905.39      827.56     64.38 o 
  -6   6   3     6543.38     6603.47    128.23 o 
  -5   6   3      322.47      343.53     36.60 o 
  -4   6   3     1795.18     1867.41     52.32 o 
  -3   6   3     2317.97     2262.93     65.48 o 
  -2   6   3    14139.26    14050.60    238.80 o 
  -1   6   3      319.45      265.72     32.39 o 
   0   6   3     1320.51     1327.14     66.97 o 
   1   6   3     2228.45     2331.69     52.43 o 
   2   6   3     9440.57     9570.79    125.13 o 
   3   6   3       44.73       74.01     30.30 o 
   4   6   3     1949.84     1999.42     56.47 o 
   5   6   3     1020.18     1125.34     48.87 o 
   6   6   3     2841.40     2995.76     93.95 o 
   7   6   3      260.21      303.35     68.79 o 
   8   6   3      342.04      295.86     76.33 o 
  -8   7   3       20.34       -7.00     57.87 o 
  -7   7   3      711.56      809.79     69.58 o 
  -6   7   3       75.73       24.46     41.55 o 
  -5   7   3      297.11      304.62     38.37 o 
  -4   7   3      113.50      159.74     34.86 o 
  -3   7   3     4512.47     4262.02     78.37 o 
  -2   7   3      747.70      721.19     47.55 o 
  -1   7   3      481.67      521.75     51.57 o 
   0   7   3     1126.07     1305.81     54.33 o 
   1   7   3     3509.10     3357.42     77.30 o 
   2   7   3      269.04      287.02     37.62 o 
   3   7   3      331.66      353.67     36.23 o 
   4   7   3     2305.73     2173.11     70.76 o 
   5   7   3     1664.30     1558.05     58.66 o 
   6   7   3       16.62       24.19     43.27 o 
   7   7   3       89.10       22.66     54.05 o 
  -7   8   3     1357.78     1294.12     88.50 o 
  -6   8   3      258.18      191.73     54.87 o 
  -5   8   3      822.63      860.74     55.21 o 
  -4   8   3      691.18      687.59     51.20 o 
  -3   8   3     4469.76     4426.47     94.41 o 
  -2   8   3       91.61       59.37     36.34 o 
  -1   8   3     2538.30     2464.78     69.56 o 
   0   8   3       67.38       51.07     37.22 o 
   1   8   3     2188.27     2204.84     67.14 o 
   2   8   3      131.14      170.56     40.14 o 
   3   8   3      543.14      530.56     51.86 o 
   4   8   3      341.24      244.44     45.17 o 
   5   8   3     4976.80     4656.01    108.65 o 
   6   8   3      331.92      422.78     73.62 o 
   7   8   3        9.25     -113.02     56.73 o 
  -6   9   3      238.74      335.65     69.57 o 
  -5   9   3       15.88      -47.65     42.74 o 
  -4   9   3      340.22      347.74     50.92 o 
  -3   9   3     3174.51     2956.91     83.47 o 
  -2   9   3      225.11      293.51     50.08 o 
  -1   9   3      774.01      729.18     50.05 o 
   0   9   3      548.30      579.32     47.54 o 
   1   9   3     1549.49     1394.30     58.85 o 
   2   9   3     1317.38     1334.18     60.99 o 
   3   9   3        6.20      -29.80     41.13 o 
   4   9   3      846.58      866.85     57.61 o 
   5   9   3      371.06      342.45     52.25 o 
   6   9   3      295.07      258.07     58.24 o 
  -5  10   3      333.97      369.30     69.78 o 
  -4  10   3     4927.43     5018.78    143.23 o 
  -3  10   3     2561.82     2363.91    105.56 o 
  -2  10   3      749.83      801.42     73.62 o 
  -1  10   3      170.36      129.67     59.09 o 
   0  10   3     4985.39     4824.12    138.00 o 
   1  10   3     3149.98     3080.40    108.64 o 
   2  10   3      849.69      921.46    123.41 o 
   3  10   3      102.71      178.96     55.38 o 
   4  10   3     3829.77     3919.38    135.38 o 
   5  10   3     3186.75     3201.33    107.64 o 
  -4  11   3      100.59       88.62     68.46 o 
  -3  11   3      998.36     1005.05    104.50 o 
  -2  11   3     1042.68     1025.55     82.11 o 
  -1  11   3      647.59      583.44     73.26 o 
   0  11   3       61.66       25.58     58.11 o 
   1  11   3     1006.60     1060.14     79.89 o 
   2  11   3      781.58      784.55     78.04 o 
   3  11   3     1340.12     1455.28     92.06 o 
  -1  12   3      195.53      253.33     69.53 o 
   0  12   3     3956.75     3886.01    128.91 o 
   1  12   3      602.08      717.35     79.24 o 
  -9   0   4      371.22      302.58     82.58 o 
  -8   0   4    14483.38    14015.29    315.50 o 
  -7   0   4     1924.31     1978.11    101.77 o 
  -6   0   4     9060.73     8636.13    201.54 o 
  -5   0   4     4298.42     4278.30    122.83 o 
  -4   0   4    31438.75    33356.52    583.59 o 
  -3   0   4    12844.46    12704.23    210.22 o 
  -2   0   4    58482.58    58835.41    914.20 o 
  -1   0   4    18512.90    18342.48    263.04 o 
   0   0   4    45744.90    48918.54    602.12 o 
   1   0   4     1114.57     1145.20     34.32 o 
   2   0   4    14801.84    14484.01    215.46 o 
   3   0   4    12504.09    12248.13    191.08 o 
   4   0   4    16618.75    16781.23    259.36 o 
   5   0   4      937.14     1009.66     45.91 o 
   6   0   4    25401.71    24949.64    382.69 o 
   7   0   4     3533.30     3753.14    136.81 o 
   8   0   4       50.91      -14.39     66.86 o 
   9   0   4       36.66       75.08     77.90 o 
  -9   1   4        2.49       59.39     53.33 o 
  -8   1   4     6333.96     5939.33    156.88 o 
  -7   1   4      572.91      647.84     59.88 o 
  -6   1   4       82.19       96.56     36.89 o 
  -5   1   4      178.43      183.75     21.72 o 
  -4   1   4    14007.52    13801.96    153.10 o 
  -3   1   4      647.24      589.25     22.71 o 
  -2   1   4      581.19      679.67     19.62 o 
  -1   1   4     1673.14     1846.45     30.74 o 
   0   1   4    46065.20    47281.84    466.57 o 
   1   1   4     7744.88     7846.85     85.28 o 
   2   1   4      135.91      194.31     14.31 o 
   3   1   4       13.70       23.85     14.38 o 
   4   1   4     3623.38     3318.90     55.93 o 
   5   1   4     9849.38     9502.98    118.62 o 
   6   1   4     1909.86     1948.60     56.68 o 
   7   1   4      327.77      329.40     48.89 o 
   8   1   4     1729.91     1788.78     79.45 o 
   9   1   4     5374.51     5178.77    131.11 o 
  -9   2   4      980.02     1062.64     75.70 o 
  -8   2   4     5861.76     5931.56    132.02 o 
  -7   2   4     1405.18     1395.22     69.36 o 
  -6   2   4     4265.04     3972.28     91.43 o 
  -5   2   4     4980.53     4823.80     81.93 o 
  -4   2   4    14093.59    14652.86    163.30 o 
  -3   2   4     3429.53     3278.63     50.42 o 
  -2   2   4    20375.07    20630.53    212.29 o 
  -1   2   4    15420.25    15146.68    188.93 o 
   0   2   4    16444.69    17863.50    185.71 o 
   1   2   4     2343.71     2389.43     49.73 o 
   2   2   4    12705.99    12345.82    134.78 o 
   3   2   4    10713.22    10621.79    130.51 o 
   4   2   4     9487.95     9989.34    130.64 o 
   5   2   4      223.30      234.90     24.43 o 
   6   2   4     5334.96     5287.79     89.96 o 
   7   2   4     3333.78     3419.43     96.80 o 
   8   2   4      939.53      942.50     67.90 o 
   9   2   4        3.90      -95.28     52.48 o 
  -9   3   4        5.20      -47.08     53.72 o 
  -8   3   4     1460.62     1477.85     75.83 o 
  -7   3   4      849.94      943.60     60.47 o 
  -6   3   4       49.88       91.95     31.51 o 
  -5   3   4       55.38       37.44     21.13 o 
  -4   3   4     4605.41     4209.59     73.81 o 
  -3   3   4      282.16      314.32     26.40 o 
  -2   3   4     2258.78     2168.65     67.61 o 
  -1   3   4     2004.87     1980.46     37.62 o 
   0   3   4     8106.13     7947.49     94.44 o 
   1   3   4     2520.01     2530.30     46.55 o 
   2   3   4     2939.99     2808.95     54.55 o 
   3   3   4      249.59      308.72     27.26 o 
   4   3   4     6324.00     6159.73     86.85 o 
   5   3   4     2136.55     2141.54     51.03 o 
   6   3   4     1571.73     1635.59     49.08 o 
   7   3   4      281.54      345.95     52.87 o 
   8   3   4      346.51      397.99     59.19 o 
   9   3   4      974.93     1104.53     86.92 o 
  -9   4   4     1869.76     1711.42     89.99 o 
  -8   4   4       60.21       68.24     53.29 o 
  -7   4   4      663.05      700.91     59.04 o 
  -6   4   4       32.01       49.91     32.27 o 
  -5   4   4     8038.89     7688.27    117.03 o 
  -4   4   4     1825.85     2029.34     49.10 o 
  -3   4   4       30.86       16.30     21.38 o 
  -2   4   4     1496.57     1734.84     41.49 o 
  -1   4   4    10550.62    10030.13    126.79 o 
   0   4   4     1049.22     1139.38     37.06 o 
   1   4   4     4203.33     3978.50     66.21 o 
   2   4   4     4219.92     4477.31     68.91 o 
   3   4   4    12571.97    12350.61    145.88 o 
   4   4   4     2287.99     2301.96     54.54 o 
   5   4   4      474.22      554.48     44.77 o 
   6   4   4      841.11      793.79     41.08 o 
   7   4   4     2622.26     2548.08     86.94 o 
   8   4   4      200.57      149.13     55.94 o 
  -8   5   4       21.69       32.53     69.74 o 
  -7   5   4      184.86      117.61     50.36 o 
  -6   5   4     1831.20     1895.75     63.17 o 
  -5   5   4       21.23       37.17     27.42 o 
  -4   5   4      497.14      468.20     31.38 o 
  -3   5   4      733.07      641.64     30.98 o 
  -2   5   4    12393.05    11685.25    138.86 o 
  -1   5   4     4450.98     4697.27     80.71 o 
   0   5   4      110.68       69.55     30.11 o 
   1   5   4       16.18       62.42     20.88 o 
   2   5   4     7359.33     6711.02     93.69 o 
   3   5   4     3859.13     3861.11     68.77 o 
   4   5   4       47.25       35.58     27.96 o 
   5   5   4       22.65        1.78     32.41 o 
   6   5   4     4777.99     4602.04     87.63 o 
   7   5   4     2116.29     2136.80     83.81 o 
   8   5   4        4.59       96.55     55.56 o 
  -8   6   4     1477.93     1466.27     82.62 o 
  -7   6   4       61.59       72.99     49.69 o 
  -6   6   4     5073.04     4679.43    107.71 o 
  -5   6   4     5443.35     5298.78     90.65 o 
  -4   6   4     5012.77     5113.17     85.41 o 
  -3   6   4      668.93      667.46     34.28 o 
  -2   6   4     7840.75     7585.16    103.27 o 
  -1   6   4     7121.58     6394.70    101.98 o 
   0   6   4     8510.97     8401.21    124.02 o 
   1   6   4      850.83      732.54     41.20 o 
   2   6   4     3064.17     2924.71     66.25 o 
   3   6   4     2959.24     2821.71     63.06 o 
   4   6   4     6338.44     6329.58    100.96 o 
   5   6   4      943.98      889.52     47.13 o 
   6   6   4      490.74      517.30     48.19 o 
   7   6   4      734.83      731.32     66.51 o 
   8   6   4     2111.72     2271.44     96.23 o 
  -8   7   4       35.58       67.15     56.71 o 
  -7   7   4       52.44       23.72     61.75 o 
  -6   7   4     3752.61     3822.88     94.56 o 
  -5   7   4       33.75       27.86     34.01 o 
  -4   7   4      474.02      541.10     38.54 o 
  -3   7   4      299.35      300.09     32.02 o 
  -2   7   4     3538.28     3327.08     76.02 o 
  -1   7   4      208.97      345.63     45.69 o 
   0   7   4     1518.86     1652.71     60.94 o 
   1   7   4     1368.42     1387.05     73.76 o 
   2   7   4     6741.13     6475.99    100.13 o 
   3   7   4     4239.48     4234.96     81.00 o 
   4   7   4      522.94      653.76     43.52 o 
   5   7   4      196.91      169.34     40.77 o 
   6   7   4     2707.69     2655.55     82.43 o 
   7   7   4     2541.07     2284.79     92.67 o 
  -7   8   4      263.16      281.70     67.43 o 
  -6   8   4     5280.61     5046.59    122.75 o 
  -5   8   4      869.61      985.34     57.11 o 
  -4   8   4     4100.42     4070.75     92.84 o 
  -3   8   4     1824.23     1962.42     65.69 o 
  -2   8   4     6503.30     6218.02    136.84 o 
  -1   8   4      721.12      762.95     64.51 o 
   0   8   4    14327.59    14758.09    223.34 o 
   1   8   4      734.94      734.52     47.93 o 
   2   8   4     2221.48     2264.39     76.34 o 
   3   8   4        2.52       -7.31     40.01 o 
   4   8   4     7930.93     7893.93    136.63 o 
   5   8   4     1673.54     1636.32     78.53 o 
   6   8   4      742.04      863.83     71.81 o 
   7   8   4        2.51      -29.59     61.66 o 
  -6   9   4     2390.21     2500.27    132.53 o 
  -5   9   4      399.16      467.55     60.27 o 
  -4   9   4        5.26       71.85     51.20 o 
  -3   9   4       16.26       88.14     49.63 o 
  -2   9   4     2565.24     2526.93    123.82 o 
  -1   9   4        3.46      -30.41     42.61 o 
   0   9   4        0.49       -4.40     37.52 o 
   1   9   4       19.09       56.72     38.68 o 
   2   9   4     2519.70     2543.55     78.44 o 
   3   9   4     1354.00     1386.82     65.25 o 
   4   9   4       45.29       39.23     46.04 o 
   5   9   4        6.08      -44.18     54.03 o 
   6   9   4     1097.17     1090.89    109.84 o 
  -5  10   4        9.15       77.81     64.81 o 
  -4  10   4     1293.34     1411.31     91.51 o 
  -3  10   4     2358.37     2650.52    106.53 o 
  -2  10   4     1756.44     1676.93     88.20 o 
  -1  10   4      462.99      399.17     63.87 o 
   0  10   4     1418.54     1417.34     83.41 o 
   1  10   4     2827.67     3075.01    109.35 o 
   2  10   4     1442.53     1522.75     91.96 o 
   3  10   4      156.79      173.38     61.50 o 
   4  10   4     1793.53     1833.43     96.57 o 
   5  10   4     1767.14     1629.12    148.49 o 
  -4  11   4      149.54      199.17     87.93 o 
  -3  11   4      431.10      508.62     74.51 o 
  -2  11   4      209.41      200.14     62.60 o 
  -1  11   4      129.02      154.33     62.89 o 
   0  11   4      254.42      310.03     64.96 o 
   1  11   4      437.45      433.62     68.47 o 
   2  11   4       59.54       -0.21     60.57 o 
   3  11   4       68.09      -13.53     61.22 o 
   0  12   4       21.58       65.08     64.04 o 
  -9   1   5       17.20      -40.61     52.75 o 
  -8   1   5      765.82      688.99     61.98 o 
  -7   1   5       20.50       64.03     41.93 o 
  -6   1   5     4782.02     4737.04    101.25 o 
  -5   1   5      733.36      731.92     40.59 o 
  -4   1   5     4810.07     4551.94     79.24 o 
  -3   1   5       59.10       54.18     14.28 o 
  -2   1   5     2440.03     2517.87     39.50 o 
  -1   1   5      244.30      350.87     22.32 o 
   0   1   5     9240.88     8949.94    122.38 o 
   1   1   5      181.30      141.02     12.75 o 
   2   1   5     7699.89     8091.38     93.79 o 
   3   1   5     2173.44     2256.61     42.69 o 
   4   1   5     4051.37     3937.83     63.40 o 
   5   1   5      106.96       94.12     23.18 o 
   6   1   5      140.82      186.30     28.68 o 
   7   1   5      187.43      280.28     49.29 o 
   8   1   5     2350.86     2271.63     92.92 o 
   9   1   5       19.21       50.94     55.85 o 
  -9   2   5      211.93      260.34     60.60 o 
  -8   2   5      739.57      710.13     61.91 o 
  -7   2   5       38.98       17.13     42.66 o 
  -6   2   5      128.58      177.47     42.87 o 
  -5   2   5       15.17      -24.28     17.60 o 
  -4   2   5      309.51      277.81     23.62 o 
  -3   2   5      941.84      987.52     28.38 o 
  -2   2   5      314.23      395.99     22.29 o 
  -1   2   5      657.50      627.77     23.52 o 
   0   2   5     2316.79     2411.15     51.18 o 
   1   2   5      639.93      804.41     28.52 o 
   2   2   5      246.44      236.45     17.14 o 
   3   2   5     4751.37     4597.54     67.09 o 
   4   2   5       55.99       48.57     20.27 o 
   5   2   5     3034.16     3158.29     62.36 o 
   6   2   5      145.50      127.54     26.99 o 
   7   2   5     1521.54     1574.58     71.43 o 
   8   2   5      115.11      156.61     53.22 o 
   9   2   5      802.20      885.04    104.89 o 
  -9   3   5      365.20      392.89     63.39 o 
  -8   3   5     7317.53     7078.59    151.24 o 
  -7   3   5       60.64       78.09     45.73 o 
  -6   3   5    16215.52    15796.72    203.46 o 
  -5   3   5      862.62      937.38     34.27 o 
  -4   3   5    13769.84    12834.52    149.14 o 
  -3   3   5       17.00        9.75     20.20 o 
  -2   3   5    37516.22    39073.28    391.97 o 
  -1   3   5     1822.91     2006.90     41.66 o 
   0   3   5    27854.34    27490.31    303.40 o 
   1   3   5       36.51       45.74     14.34 o 
   2   3   5    22839.29    23627.71    247.23 o 
   3   3   5     2475.92     2649.29     52.76 o 
   4   3   5    14213.69    13906.68    161.93 o 
   5   3   5        1.06      -18.82     23.89 o 
   6   3   5     6149.27     5990.80    102.98 o 
   7   3   5      480.02      580.92     57.06 o 
   8   3   5     3144.09     3023.88     99.83 o 
   9   3   5       44.40       47.17     57.93 o 
  -9   4   5      338.80      393.60     66.22 o 
  -8   4   5      320.82      270.90     58.45 o 
  -7   4   5      164.04       90.75     47.29 o 
  -6   4   5      110.82      157.18     34.51 o 
  -5   4   5      267.77      351.49     30.60 o 
  -4   4   5     1978.29     1858.61     61.94 o 
  -3   4   5      943.76     1016.42     44.62 o 
  -2   4   5     2566.65     2866.40     60.97 o 
  -1   4   5     1597.57     1563.39     39.02 o 
   0   4   5      238.89      231.18     26.46 o 
   1   4   5     4102.09     4299.28     94.11 o 
   2   4   5      198.41      197.43     25.62 o 
   3   4   5     4213.53     3823.17     75.84 o 
   4   4   5     2963.14     3029.65     60.66 o 
   5   4   5     3699.10     3762.24     71.84 o 
   6   4   5      100.55      124.21     32.98 o 
   7   4   5     3357.30     3385.71     99.50 o 
   8   4   5      857.36      978.58     72.22 o 
  -8   5   5     4381.03     4137.52    117.03 o 
  -7   5   5     1739.77     1757.55     90.24 o 
  -6   5   5     9098.41     8864.43    139.85 o 
  -5   5   5       47.27       47.77     28.47 o 
  -4   5   5    10512.75    10279.98    131.58 o 
  -3   5   5     1125.56     1059.51     39.02 o 
  -2   5   5    20063.47    19904.96    217.72 o 
  -1   5   5      874.86      924.62     39.21 o 
   0   5   5    23317.29    23840.62    276.94 o 
   1   5   5     2830.52     2871.87     53.76 o 
   2   5   5     5998.22     5833.92     85.89 o 
   3   5   5      776.33      919.66     42.04 o 
   4   5   5    12154.33    11942.20    150.75 o 
   5   5   5      631.08      693.09     40.35 o 
   6   5   5     3253.10     3448.91     77.21 o 
   7   5   5      330.89      366.65     57.40 o 
   8   5   5     2399.12     2534.56     95.86 o 
  -8   6   5      435.93      504.12     67.18 o 
  -7   6   5      161.24      115.82     52.07 o 
  -6   6   5        0.07        7.52     39.03 o 
  -5   6   5      215.80      210.09     33.57 o 
  -4   6   5     3203.91     3264.08     80.94 o 
  -3   6   5      547.74      553.64     32.49 o 
  -2   6   5       63.84      103.50     21.89 o 
  -1   6   5     1582.14     1609.50     85.71 o 
   0   6   5     4194.78     3957.00     87.99 o 
   1   6   5     1102.40     1161.59     60.59 o 
   2   6   5       16.62       19.44     24.94 o 
   3   6   5     1663.18     1736.91     51.11 o 
   4   6   5     4063.28     4203.94     81.55 o 
   5   6   5     1459.01     1444.81     61.00 o 
   6   6   5        9.58      -15.26     36.26 o 
   7   6   5     1480.72     1447.27     76.97 o 
   8   6   5     1026.92      844.66     75.96 o 
  -7   7   5     2983.96     3127.13    100.35 o 
  -6   7   5     1639.28     1650.80     66.72 o 
  -5   7   5      302.77      321.13     39.35 o 
  -4   7   5      302.78      329.88     35.90 o 
  -3   7   5     4629.72     4514.02     90.71 o 
  -2   7   5     2920.49     2699.02     66.95 o 
  -1   7   5      112.99       76.44     30.14 o 
   0   7   5       10.67       33.42     31.56 o 
   1   7   5     8984.56     8778.99    134.43 o 
   2   7   5     2401.74     2220.95     66.22 o 
   3   7   5       68.72       30.08     30.36 o 
   4   7   5       44.80       47.17     33.52 o 
   5   7   5     2233.66     2332.12     68.79 o 
   6   7   5      413.55      437.74     47.18 o 
   7   7   5       78.75      159.02     58.44 o 
  -7   8   5      426.02      528.76     90.54 o 
  -6   8   5      156.76      152.92     63.67 o 
  -5   8   5       69.23      -42.01     46.56 o 
  -4   8   5      977.20     1065.41     54.91 o 
  -3   8   5      241.16      176.95     38.58 o 
  -2   8   5      470.15      544.11     43.58 o 
  -1   8   5      302.62      332.54     59.15 o 
   0   8   5     2415.56     2468.85    102.93 o 
   1   8   5        5.20       -1.30     38.22 o 
   2   8   5      132.77      166.16     41.84 o 
   3   8   5        1.65      -20.67     39.55 o 
   4   8   5     1140.51     1220.75    100.81 o 
   5   8   5      176.49       93.27     49.26 o 
   6   8   5      166.85       32.10     69.49 o 
  -6   9   5       97.14      165.35     65.85 o 
  -5   9   5      403.02      372.92     59.83 o 
  -4   9   5     2569.81     2382.07     88.57 o 
  -3   9   5     4432.68     4274.05    121.51 o 
  -2   9   5      476.50      674.15     59.20 o 
  -1   9   5      564.11      559.06     55.63 o 
   0   9   5     3940.52     3667.80    131.95 o 
   1   9   5     6738.04     6876.34    138.16 o 
   2   9   5      681.07      848.44     63.54 o 
   3   9   5       21.59       66.01     46.33 o 
   4   9   5      891.53      811.78     77.70 o 
   5   9   5     2183.25     2166.23     81.33 o 
   6   9   5      874.95     1108.75     87.27 o 
  -5  10   5       93.75      171.69     65.11 o 
  -4  10   5      524.91      601.64     80.61 o 
  -3  10   5      229.78      107.87     58.87 o 
  -2  10   5     1427.06     1311.20     82.16 o 
  -1  10   5       60.52       51.04     55.19 o 
   0  10   5     1720.08     1767.21    119.98 o 
   1  10   5      302.82      309.03     64.02 o 
   2  10   5      503.82      741.72     83.79 o 
   3  10   5        8.44      111.84     61.73 o 
   4  10   5     1173.01     1319.32     87.48 o 
  -3  11   5     1863.88     1908.30    104.32 o 
  -2  11   5     2060.13     2067.31    143.49 o 
  -1  11   5       22.29       65.96     60.66 o 
   0  11   5     3045.46     2681.94    106.69 o 
   1  11   5     1590.24     1459.37     90.27 o 
   2  11   5     1690.97     1861.74     97.49 o 
   3  11   5       91.73      137.35     66.32 o 
  -9   0   6      977.59      931.98    103.59 o 
  -8   0   6    12027.18    10839.42    272.02 o 
  -7   0   6     1609.41     1606.16     97.22 o 
  -6   0   6      533.87      588.79     64.92 o 
  -5   0   6      923.35      871.68     42.08 o 
  -4   0   6    38293.38    39976.30    572.26 o 
  -3   0   6     4646.53     4277.82     85.42 o 
  -2   0   6      507.23      478.79     27.84 o 
  -1   0   6      158.53      103.84     21.22 o 
   0   0   6    39187.86    40012.30    562.98 o 
   1   0   6    25902.46    24867.43    356.37 o 
   2   0   6     8686.06     8363.76    138.19 o 
   3   0   6       49.28       81.39     25.35 o 
   4   0   6    13837.46    13966.49    269.27 o 
   5   0   6    10898.97    10752.39    188.23 o 
   6   0   6      372.14      320.90     51.17 o 
   7   0   6      210.72      152.13     66.21 o 
   8   0   6     2210.71     2565.00    177.26 o 
   9   0   6     3841.28     3911.69    162.72 o 
  -9   1   6      642.59      599.05     67.89 o 
  -8   1   6     1512.34     1730.20     79.90 o 
  -7   1   6     1938.08     1952.01    104.50 o 
  -6   1   6    21782.95    21458.17    289.45 o 
  -5   1   6     5804.60     5845.71     82.36 o 
  -4   1   6     2521.29     2872.91     52.47 o 
  -3   1   6      875.87      911.84     27.17 o 
  -2   1   6    44498.32    43757.77    433.47 o 
  -1   1   6     5269.68     5707.15     70.85 o 
   0   1   6     9525.89    10452.14    127.41 o 
   1   1   6      491.23      457.48     14.80 o 
   2   1   6    40301.55    40332.05    402.15 o 
   3   1   6     6834.63     7058.56     90.45 o 
   4   1   6       41.07       29.47     20.36 o 
   5   1   6     2388.98     2218.69     51.66 o 
   6   1   6    12740.42    12983.21    160.64 o 
   7   1   6     1368.30     1396.29     68.41 o 
   8   1   6      709.49      625.21     63.15 o 
   9   1   6     1384.82     1326.85     81.36 o 
  -9   2   6     1134.21     1003.33     75.38 o 
  -8   2   6     4957.99     5005.17    124.25 o 
  -7   2   6      701.49      601.09     54.63 o 
  -6   2   6      195.15      148.75     28.89 o 
  -5   2   6     1840.80     1758.80     43.09 o 
  -4   2   6    18970.33    19300.40    209.38 o 
  -3   2   6     4408.52     4194.39     62.04 o 
  -2   2   6       83.50      103.47     20.22 o 
  -1   2   6     2210.86     2029.25     39.03 o 
   0   2   6    19459.41    20063.54    211.80 o 
   1   2   6    10226.96    10161.64    106.31 o 
   2   2   6     1449.31     1419.41     40.62 o 
   3   2   6      216.57      249.59     24.33 o 
   4   2   6     4955.17     5009.82     76.06 o 
   5   2   6     5815.87     5799.69     87.66 o 
   6   2   6       57.18       51.17     27.09 o 
   7   2   6        4.73        8.66     45.54 o 
   8   2   6     1605.83     1535.39     84.06 o 
   9   2   6     1936.45     2111.00     94.25 o 
  -9   3   6     1380.05     1338.93     92.93 o 
  -8   3   6      276.46      265.07     56.14 o 
  -7   3   6      467.47      476.64     53.97 o 
  -6   3   6     4509.82     4490.25     87.96 o 
  -5   3   6     3256.37     3339.11     80.39 o 
  -4   3   6      361.78      415.00     27.00 o 
  -3   3   6      291.51      305.97     24.88 o 
  -2   3   6     5272.21     4778.81     66.28 o 
  -1   3   6    11004.74    11042.46    137.94 o 
   0   3   6      521.74      797.60     45.79 o 
   1   3   6       21.85       26.00     15.63 o 
   2   3   6    11900.56    11617.98    134.56 o 
   3   3   6     1423.15     1444.70     47.79 o 
   4   3   6      115.86       78.19     23.32 o 
   5   3   6     1050.24     1056.64     40.60 o 
   6   3   6     6578.08     6505.24    101.37 o 
   7   3   6      455.81      572.32     61.88 o 
   8   3   6      324.85      229.51     56.54 o 
  -9   4   6      700.36      664.35     71.36 o 
  -8   4   6      875.92      882.18     68.57 o 
  -7   4   6        4.73      -51.11     44.83 o 
  -6   4   6     3404.06     3202.20     94.54 o 
  -5   4   6     4249.78     4197.03     74.24 o 
  -4   4   6     2390.60     2334.35     52.30 o 
  -3   4   6     2602.98     2439.36     57.35 o 
  -2   4   6     1764.86     1642.57     62.12 o 
  -1   4   6     8949.64     8434.25    161.51 o 
   0   4   6      327.94      464.79     26.82 o 
   1   4   6      165.36      136.07     28.66 o 
   2   4   6     1450.22     1375.50     41.90 o 
   3   4   6     4967.39     4736.06     74.37 o 
   4   4   6      217.51      256.39     29.46 o 
   5   4   6     1531.65     1628.04     49.33 o 
   6   4   6       46.26       63.74     31.39 o 
   7   4   6     2016.58     2046.66     82.70 o 
   8   4   6      481.65      618.01     66.44 o 
  -8   5   6     2333.91     2389.74    116.93 o 
  -7   5   6        4.11       -8.32     46.84 o 
  -6   5   6       20.06       -0.04     36.44 o 
  -5   5   6     1795.62     1704.16     50.85 o 
  -4   5   6     3091.47     3149.63     64.21 o 
  -3   5   6       57.91       40.69     21.78 o 
  -2   5   6        8.16       42.10     18.62 o 
   0   5   6     8410.41     8133.09    115.68 o 
   1   5   6        8.83        5.95     18.58 o 
   2   5   6      979.06      982.84     35.48 o 
   3   5   6       28.89       47.15     31.01 o 
   4   5   6     2603.74     2396.53     58.97 o 
   5   5   6       36.29       10.13     30.51 o 
   6   5   6      252.85      181.67     37.56 o 
   7   5   6       21.85       38.31     52.27 o 
   8   5   6      845.56      804.22     71.65 o 
  -8   6   6       28.21      -24.09     53.26 o 
  -7   6   6        1.12       33.74     48.62 o 
  -6   6   6     7446.15     7360.52    155.31 o 
  -5   6   6     2813.23     2976.97     69.01 o 
  -4   6   6      397.32      468.12     35.85 o 
  -3   6   6        5.01       57.60     24.39 o 
  -2   6   6    12733.55    11890.17    158.01 o 
  -1   6   6     8467.37     8319.98    121.31 o 
   0   6   6      569.86      712.09     41.72 o 
   1   6   6       24.54       10.09     28.83 o 
   2   6   6    11517.88    11357.22    152.39 o 
   3   6   6     8439.79     8513.82    128.15 o 
   4   6   6     1337.89     1535.98     52.53 o 
   5   6   6      122.45      173.37     37.22 o 
   6   6   6     2691.15     2608.99     71.82 o 
   7   6   6     2976.66     2823.28    101.02 o 
  -7   7   6       96.35       65.32     55.00 o 
  -6   7   6     2262.59     2209.52     92.86 o 
  -5   7   6     1341.65     1329.37     62.41 o 
  -4   7   6     9365.52     9201.47    141.40 o 
  -3   7   6      350.29      330.51     51.66 o 
  -2   7   6     1315.54     1216.59     48.02 o 
  -1   7   6        7.77       -8.07     26.49 o 
   0   7   6     8003.37     7989.87    124.02 o 
   1   7   6      802.63      701.27     44.87 o 
   2   7   6     3180.47     3122.26     78.39 o 
   3   7   6       47.84       18.49     36.29 o 
   4   7   6     3517.68     3614.51     80.40 o 
   5   7   6      876.14      765.40     49.31 o 
   6   7   6      406.58      427.62     54.16 o 
   7   7   6      659.31      630.72     70.79 o 
  -7   8   6      587.79      746.82     95.82 o 
  -6   8   6     3608.45     3576.87    124.73 o 
  -5   8   6      899.11      982.03     73.40 o 
  -4   8   6     1148.55     1182.57     81.33 o 
  -3   8   6      138.37      211.60     47.70 o 
  -2   8   6     8574.76     8423.35    151.52 o 
  -1   8   6     3293.20     3328.89    140.05 o 
   0   8   6      399.52      443.62     49.16 o 
   1   8   6      304.00      405.25     50.76 o 
   2   8   6     4283.07     4055.31     93.83 o 
   3   8   6     3186.90     3371.55     98.54 o 
   4   8   6     2068.24     2068.47     72.97 o 
   5   8   6      341.34      372.82     63.55 o 
   6   8   6      681.10      712.33     74.32 o 
  -6   9   6      876.52      916.22     83.51 o 
  -5   9   6       13.44       40.44     53.41 o 
  -4   9   6     6020.49     5932.76    135.10 o 
  -3   9   6     1617.27     1662.92     77.90 o 
  -2   9   6      557.69      531.12     71.31 o 
  -1   9   6       27.24       85.88     48.02 o 
   0   9   6     7544.47     7408.92    143.11 o 
   1   9   6     2743.45     2978.83     92.40 o 
   2   9   6      735.31      783.53     76.61 o 
   3   9   6      330.21      436.42     59.24 o 
   4   9   6     4058.65     4078.46    114.05 o 
   5   9   6      861.64      856.76     68.89 o 
  -5  10   6        4.48       18.44     62.41 o 
  -4  10   6       31.29      141.35     63.89 o 
  -3  10   6     1702.32     1609.14    102.69 o 
  -2  10   6      443.57      504.51     66.75 o 
  -1  10   6      162.44      217.96     75.09 o 
   0  10   6       35.83       54.61     55.78 o 
   1  10   6      528.10      515.24     70.63 o 
   2  10   6      456.77      516.39     87.54 o 
   3  10   6       79.08      140.46     63.04 o 
   4  10   6       93.55       82.62     85.30 o 
  -3  11   6     1259.12     1333.62     99.43 o 
  -2  11   6      149.28      152.70     66.00 o 
  -1  11   6      568.87      618.79     73.66 o 
   0  11   6     1532.84     1530.43     89.79 o 
   1  11   6     1371.89     1306.77     86.73 o 
   2  11   6        6.60        9.25     62.21 o 
   3  11   6      753.54      663.66     93.13 o 
  -9   1   7        0.04      -89.74     52.97 o 
  -8   1   7       38.81      -11.99     49.39 o 
  -7   1   7       14.31       53.46     44.88 o 
  -6   1   7      250.99      277.86     43.27 o 
  -5   1   7        7.18       -9.07     19.26 o 
  -4   1   7      754.33      835.35     45.61 o 
  -3   1   7      419.29      470.73     33.71 o 
  -2   1   7     2132.31     2268.85     44.47 o 
  -1   1   7     2848.11     2785.17     45.57 o 
   0   1   7       51.16       59.67     19.50 o 
   1   1   7      638.92      751.84     19.79 o 
   2   1   7        3.94        1.25     14.27 o 
   3   1   7      772.30      724.27     30.86 o 
   4   1   7       38.64       53.68     22.55 o 
   5   1   7      793.57      844.39     53.92 o 
   6   1   7      413.93      458.61     34.47 o 
   7   1   7     1583.66     1564.94     70.81 o 
   8   1   7       34.87       23.86     48.97 o 
   9   1   7      149.49      146.48     60.55 o 
  -9   2   7      158.40      215.35     59.13 o 
  -8   2   7     5698.22     5460.87    130.47 o 
  -7   2   7        1.98      -77.04     47.24 o 
  -6   2   7     6261.12     6300.50    105.51 o 
  -5   2   7      535.71      554.82     34.57 o 
  -4   2   7    18969.81    18697.98    205.39 o 
  -3   2   7      575.83      605.96     27.80 o 
  -2   2   7    14090.46    14342.77    157.47 o 
  -1   2   7       53.92       84.02     14.56 o 
   0   2   7    14112.86    13381.52    160.99 o 
   1   2   7       39.97       44.85     16.73 o 
   2   2   7     8787.48     8970.68    107.36 o 
   3   2   7      219.17      241.86     24.27 o 
   4   2   7     9808.29     9471.58    119.97 o 
   5   2   7      318.31      237.80     28.99 o 
   6   2   7     3619.66     3668.07     72.83 o 
   7   2   7       11.18       83.36     64.69 o 
   8   2   7      613.97      572.58     61.87 o 
  -9   3   7       45.28      125.75     59.74 o 
  -8   3   7      202.66      205.47     55.71 o 
  -7   3   7        0.31       69.86     52.23 o 
  -6   3   7      134.58      110.11     32.93 o 
  -5   3   7      848.71      758.63     36.62 o 
  -4   3   7       42.03       83.32     28.43 o 
  -3   3   7     1369.16     1601.05     40.52 o 
  -2   3   7     2956.59     3280.41     54.15 o 
  -1   3   7     6397.96     5948.25     86.74 o 
   0   3   7     2105.22     2694.73     50.03 o 
   1   3   7     3190.69     3357.74     53.37 o 
   2   3   7     1926.57     2128.33     49.66 o 
   3   3   7     6683.87     6333.91     88.37 o 
   4   3   7      103.28      145.04     25.59 o 
   5   3   7     4209.50     4055.72     74.09 o 
   6   3   7      484.58      583.07     41.62 o 
   7   3   7     4732.08     4613.86    112.08 o 
   8   3   7        0.54       23.04     52.12 o 
  -9   4   7        9.09       15.07     58.60 o 
  -8   4   7     5364.68     4980.49    125.78 o 
  -7   4   7        4.32      -17.93     46.57 o 
  -6   4   7    16581.07    16849.62    220.05 o 
  -5   4   7      169.21      164.66     30.20 o 
  -4   4   7    19195.42    18969.07    212.99 o 
  -3   4   7      775.35      859.21     33.81 o 
  -2   4   7    16063.95    16236.85    181.22 o 
  -1   4   7      527.83      631.59     52.43 o 
   0   4   7    24605.68    23368.86    269.05 o 
   1   4   7      335.18      372.63     24.15 o 
   2   4   7    20004.66    21010.54    248.26 o 
   3   4   7       86.22      139.09     25.04 o 
   4   4   7     8334.80     8038.77    111.30 o 
   5   4   7      114.40      146.34     30.61 o 
   6   4   7     3907.38     3894.34     79.43 o 
   7   4   7        0.42      -13.02     48.24 o 
   8   4   7     3197.97     3390.53    107.90 o 
  -8   5   7     1014.38     1049.45     74.07 o 
  -7   5   7        1.12      -21.55     47.20 o 
  -6   5   7      798.47      897.52     51.72 o 
  -5   5   7     1828.60     1795.76     53.21 o 
  -4   5   7      578.33      610.68     38.24 o 
  -3   5   7        9.67       15.73     21.93 o 
  -2   5   7      180.87      225.45     30.81 o 
  -1   5   7     3711.21     3368.80     77.06 o 
   0   5   7     1959.42     2119.84    103.67 o 
   1   5   7     2234.53     2411.63     60.22 o 
   2   5   7      478.41      540.87     31.05 o 
   3   5   7     7288.70     7026.65    107.53 o 
   4   5   7      106.89      161.15     31.22 o 
   5   5   7     1340.42     1392.62     55.87 o 
   6   5   7      224.53      211.47     38.29 o 
   7   5   7     4185.50     4133.10    119.87 o 
   8   5   7        2.72      -59.49     53.61 o 
  -8   6   7     3243.98     3143.86    106.81 o 
  -7   6   7      992.03     1131.99     69.46 o 
  -6   6   7     2693.14     2755.77     78.90 o 
  -5   6   7      304.45      316.26     35.63 o 
  -4   6   7     6040.18     5970.75     95.02 o 
  -3   6   7     4484.38     4469.66     84.93 o 
  -2   6   7     3375.70     3281.04     71.80 o 
  -1   6   7       80.29       77.31     33.76 o 
   0   6   7    14196.10    13691.36    196.94 o 
   1   6   7     2161.69     2202.09     59.88 o 
   2   6   7     1223.53     1339.36     48.45 o 
   3   6   7      615.37      604.96     38.02 o 
   4   6   7     5408.38     5395.93    120.69 o 
   5   6   7      599.14      682.32     45.18 o 
   6   6   7      305.93      298.72     42.66 o 
   7   6   7       39.69      103.76     56.90 o 
  -7   7   7       53.52       37.61     73.46 o 
  -6   7   7      415.61      400.41     65.64 o 
  -5   7   7      292.02      330.88     60.41 o 
  -4   7   7     2645.95     2511.53     80.31 o 
  -3   7   7      337.49      388.96     46.57 o 
  -2   7   7       24.06        7.36     40.01 o 
  -1   7   7      617.19      681.62     50.51 o 
   0   7   7     2627.58     2540.84     86.74 o 
   1   7   7      100.10       77.42     34.58 o 
   2   7   7       71.35       78.83     37.12 o 
   3   7   7     1390.70     1471.98     59.73 o 
   4   7   7     3620.73     3359.56     85.29 o 
   5   7   7      113.55      123.37     43.69 o 
   6   7   7        7.45       43.70     41.82 o 
   7   7   7     1216.37     1435.19    109.61 o 
  -7   8   7     3174.66     3113.43    139.09 o 
  -6   8   7      442.55      442.21     77.18 o 
  -5   8   7      221.87      306.22     53.97 o 
  -4   8   7       83.34       56.43     47.99 o 
  -3   8   7     6172.70     5800.12    126.93 o 
  -2   8   7      415.84      527.00     56.50 o 
  -1   8   7      192.91      223.49     46.28 o 
   0   8   7      305.53      352.07     57.39 o 
   1   8   7     3927.46     3604.19    110.16 o 
   2   8   7     1277.29     1259.48     67.43 o 
   3   8   7      878.79      951.63     86.16 o 
   4   8   7      202.52      182.97     44.91 o 
   5   8   7     1085.73     1021.54     75.73 o 
   6   8   7      261.83      205.06     66.39 o 
  -6   9   7      236.98      230.09     71.48 o 
  -5   9   7       68.33       14.60     53.31 o 
  -4   9   7     2301.95     2161.83    142.47 o 
  -3   9   7      619.60      802.45     64.65 o 
  -2   9   7      226.09      224.05     52.60 o 
  -1   9   7        6.00      -14.01     45.28 o 
   0   9   7     3053.64     2865.28     98.56 o 
   1   9   7      635.97      770.29     69.47 o 
   2   9   7       11.73       -4.39     51.79 o 
   3   9   7       17.07      -67.45     61.57 o 
   4   9   7     2471.98     2358.80    105.72 o 
   5   9   7      925.91      944.57     80.07 o 
  -5  10   7        7.85      -78.30     54.91 o 
  -4  10   7      553.24      635.30     69.24 o 
  -3  10   7     3607.19     3471.58    107.84 o 
  -2  10   7     4890.59     5101.66    124.45 o 
  -1  10   7       17.90       35.28     50.62 o 
   0  10   7      440.05      459.40     74.82 o 
   1  10   7     3388.04     3016.59     97.40 o 
   2  10   7     5046.62     5327.63    127.82 o 
   3  10   7        8.91      -37.04     65.22 o 
   4  10   7       43.07        2.54     70.24 o 
  -3  11   7      790.04      937.50     82.77 o 
  -2  11   7      255.15      221.59     67.13 o 
  -1  11   7       19.94      -12.85     58.37 o 
   0  11   7      860.86      872.23     90.67 o 
   1  11   7     1230.09     1354.67    101.94 o 
   2  11   7       10.52       42.32     99.15 o 
  -9   0   8        4.04      -94.78     75.90 o 
  -8   0   8      779.15      858.98     93.47 o 
  -7   0   8      262.07      242.19     68.60 o 
  -6   0   8    18635.61    18767.38    371.02 o 
  -5   0   8       22.12       60.32     31.37 o 
  -4   0   8       32.99       78.83     29.88 o 
  -3   0   8     8822.73     8223.84    162.29 o 
  -2   0   8    47099.23    47032.44    663.30 o 
  -1   0   8     1342.80     1604.71     50.71 o 
   0   0   8      350.23      429.77     31.76 o 
   1   0   8     8325.95     7625.85    129.98 o 
   2   0   8    36135.48    36549.41    523.29 o 
   3   0   8     2658.26     2707.29     83.91 o 
   4   0   8      115.36      127.77     34.77 o 
   5   0   8     9559.95     9150.67    171.79 o 
   6   0   8     5195.06     5226.70    126.21 o 
   7   0   8     1529.73     1445.28    100.17 o 
   8   0   8        7.86      -12.25     72.89 o 
  -9   1   8      989.59      903.46     74.59 o 
  -8   1   8     4842.22     4808.87    167.21 o 
  -7   1   8     2469.75     2561.63     85.13 o 
  -6   1   8    12022.51    11509.63    180.72 o 
  -5   1   8     2033.22     2029.85     52.53 o 
  -4   1   8     6293.97     6062.11     86.30 o 
  -3   1   8    15436.82    14837.95    165.45 o 
  -2   1   8    33263.17    32697.80    332.83 o 
  -1   1   8     5235.67     4994.34     68.80 o 
   0   1   8     3132.64     3444.73     60.24 o 
   1   1   8    18895.00    18604.12    184.31 o 
   2   1   8    20180.12    19444.54    208.18 o 
   3   1   8       94.58      120.98     22.09 o 
   4   1   8     2221.90     2464.64     53.22 o 
   5   1   8     8272.43     8228.88    113.02 o 
   6   1   8     7952.39     7609.73    117.87 o 
   7   1   8       75.81       46.73     55.88 o 
   8   1   8       13.64       14.43     50.69 o 
  -9   2   8       52.41       72.34     58.22 o 
  -8   2   8       14.12       25.57     52.08 o 
  -7   2   8      340.96      460.54     55.01 o 
  -6   2   8    11081.84    10989.97    173.14 o 
  -5   2   8       84.61      102.22     25.06 o 
  -4   2   8      168.53      238.45     25.02 o 
  -3   2   8     3182.49     2976.16     61.55 o 
  -2   2   8    24903.04    24539.49    257.13 o 
  -1   2   8     1111.78     1313.68     31.45 o 
   0   2   8     1433.42     1444.66     41.17 o 
   1   2   8     8453.12     8073.27    108.56 o 
   2   2   8    25845.11    25911.67    270.91 o 
   3   2   8      714.88      768.70     31.04 o 
   4   2   8        4.99       10.36     23.17 o 
   5   2   8     5141.66     5121.02     92.51 o 
   6   2   8     3550.42     3705.80    105.42 o 
   7   2   8      850.38      848.23     63.83 o 
   8   2   8       30.62      -15.35     53.58 o 
  -9   3   8     1542.27     1502.37     86.72 o 
  -8   3   8     1438.47     1406.06     77.91 o 
  -7   3   8      930.69     1017.11     70.27 o 
  -6   3   8      145.64      117.81     36.98 o 
  -5   3   8     6041.25     6034.34    107.01 o 
  -4   3   8      689.87      773.65     33.55 o 
  -3   3   8     3576.75     3360.89     59.82 o 
  -2   3   8     4128.86     4207.22     73.29 o 
  -1   3   8     3603.02     3457.32     67.82 o 
   0   3   8      422.99      531.75     67.70 o 
   1   3   8     4478.88     4408.68     66.00 o 
   2   3   8      753.10      712.80     29.06 o 
   3   3   8     3776.99     3573.27     71.70 o 
   4   3   8        1.49       16.78     24.76 o 
   5   3   8     2251.66     2255.88     57.17 o 
   6   3   8     1003.79     1012.20     45.83 o 
   7   3   8      169.87      114.94     50.95 o 
   8   3   8      420.13      426.44     61.07 o 
  -9   4   8       58.17      120.96     64.47 o 
  -8   4   8     2904.38     3053.37    116.37 o 
  -7   4   8      267.28      268.71     51.90 o 
  -6   4   8     4195.30     4291.78     90.73 o 
  -5   4   8      440.85      438.09     34.65 o 
  -4   4   8     3861.90     3726.90     68.31 o 
  -3   4   8      194.20      206.53     24.22 o 
  -2   4   8    13193.36    12999.69    165.31 o 
  -1   4   8       33.03       70.22     22.13 o 
   0   4   8     5625.64     5539.45     86.24 o 
   1   4   8     3960.74     3778.90     70.08 o 
   2   4   8     4683.96     4584.38     72.42 o 
   3   4   8       88.86      116.04     30.56 o 
   4   4   8      273.66      257.06     30.84 o 
   5   4   8      535.56      600.36     38.73 o 
   6   4   8     1377.77     1463.51     55.82 o 
   7   4   8       93.05      112.40     53.03 o 
   8   4   8        5.05       27.44     54.17 o 
  -8   5   8     1035.84     1107.41     93.53 o 
  -7   5   8      571.04      629.09     66.38 o 
  -6   5   8      606.36      593.71     47.61 o 
  -5   5   8     8128.16     8241.16    118.61 o 
  -4   5   8     5531.49     5719.56     90.29 o 
  -3   5   8       97.09      141.89     25.08 o 
  -2   5   8     1213.71     1136.33     50.36 o 
  -1   5   8     7947.22     7581.98    138.74 o 
   0   5   8     5480.31     5597.03    102.00 o 
   1   5   8      103.05      150.06     25.11 o 
   2   5   8      525.71      496.57     34.05 o 
   3   5   8     6286.65     5934.87     92.89 o 
   4   5   8     6498.36     6635.31    103.02 o 
   5   5   8       42.40       88.59     35.44 o 
   6   5   8       94.47      113.68     37.13 o 
   7   5   8     1109.12     1113.91     72.70 o 
  -8   6   8     2663.16     2629.12    119.98 o 
  -7   6   8       58.96       38.09     50.33 o 
  -6   6   8       43.34        1.80     39.63 o 
  -5   6   8       58.63       37.10     31.93 o 
  -4   6   8     9362.11     9113.59    126.14 o 
  -3   6   8        3.05        5.84     24.31 o 
  -2   6   8      772.92      793.86     63.03 o 
  -1   6   8      372.76      485.42     41.37 o 
   0   6   8     7676.99     7426.92    129.01 o 
   1   6   8       89.00       81.71     30.53 o 
   2   6   8     1071.37     1142.50     74.79 o 
   3   6   8     1620.19     1673.23     51.81 o 
   4   6   8     4768.30     4427.72    122.24 o 
   5   6   8       10.58        7.48     34.70 o 
   6   6   8      852.53      829.44     50.24 o 
   7   6   8     1387.54     1479.31     90.99 o 
  -7   7   8      103.20      244.79     76.91 o 
  -6   7   8     2715.99     2778.47    103.94 o 
  -5   7   8     2970.06     3069.33     94.10 o 
  -4   7   8     6004.17     5995.38    147.36 o 
  -3   7   8       90.89       45.84     40.08 o 
  -2   7   8     5133.82     4725.71    119.02 o 
  -1   7   8     6800.63     6616.78    125.97 o 
   0   7   8    11134.75    11322.03    177.64 o 
   1   7   8      163.97      204.37     43.83 o 
   2   7   8     1762.81     1703.56     70.25 o 
   3   7   8     2783.07     2817.11    118.62 o 
   4   7   8     4558.09     4744.32    110.94 o 
   5   7   8      160.94      186.73     50.23 o 
   6   7   8     1431.38     1376.72    100.59 o 
  -6   8   8       20.39       26.73     59.00 o 
  -5   8   8      300.54      335.12     54.44 o 
  -4   8   8     7882.32     8025.82    154.32 o 
  -3   8   8       23.45       62.16     46.00 o 
  -2   8   8      328.18      322.38     48.38 o 
  -1   8   8     1494.54     1575.44    105.21 o 
   0   8   8     6811.40     6839.81    133.47 o 
   1   8   8      601.28      622.73     54.75 o 
   2   8   8       17.53       31.95     45.37 o 
   3   8   8     3269.33     3342.10    123.83 o 
   4   8   8     4622.67     4519.21    129.30 o 
   5   8   8      236.94      311.39     63.33 o 
   6   8   8       29.25      -38.84     63.05 o 
  -6   9   8      917.36      908.93     85.59 o 
  -5   9   8      144.88      209.93     65.59 o 
  -4   9   8     2169.10     2075.38    110.88 o 
  -3   9   8      654.09      693.73     62.85 o 
  -2   9   8     1046.99     1066.01     67.33 o 
  -1   9   8      831.83      956.30     64.42 o 
   0   9   8     3734.85     3758.60    102.76 o 
   1   9   8      377.34      379.48     55.96 o 
   2   9   8      131.74       61.46     58.96 o 
   3   9   8     1259.70     1244.01     85.21 o 
   4   9   8     2149.54     2199.77    101.41 o 
   5   9   8      128.16       71.43     62.51 o 
  -4  10   8     2678.39     2775.84    112.09 o 
  -3  10   8      267.58      226.62     58.36 o 
  -2  10   8      217.83      193.88     56.59 o 
  -1  10   8     1732.61     1618.59     77.86 o 
   0  10   8     2767.09     2729.83    105.94 o 
   1  10   8      105.63      282.07     65.99 o 
   2  10   8      686.71      711.72     87.63 o 
   3  10   8     1864.92     1895.70    135.61 o 
   4  10   8     1461.40     1566.00    129.11 o 
  -2  11   8        1.68      -64.19     70.67 o 
  -1  11   8       94.38       76.00     76.22 o 
   0  11   8       95.25      122.34     73.59 o 
   1  11   8     1062.10      889.37     94.72 o 
   2  11   8       58.39       78.38     76.62 o 
  -9   1   9        8.67      -52.29     56.25 o 
  -8   1   9     1498.37     1517.93     79.50 o 
  -7   1   9       10.62       52.10     46.56 o 
  -6   1   9     1170.59     1325.78     62.08 o 
  -5   1   9        0.95       56.79     24.72 o 
  -4   1   9     4486.48     4301.05     70.61 o 
  -3   1   9       23.83       20.00     21.82 o 
  -2   1   9     1248.69     1332.26     36.65 o 
  -1   1   9      532.50      691.75     36.28 o 
   0   1   9     9661.98     9601.74    114.30 o 
   1   1   9      155.03      199.62     19.62 o 
   2   1   9      378.77      405.62     24.73 o 
   3   1   9       73.43       32.98     21.10 o 
   4   1   9     1360.95     1441.03     49.61 o 
   5   1   9       96.47       68.82     28.35 o 
   6   1   9      385.88      437.07     37.38 o 
   7   1   9        4.40       18.32     47.87 o 
   8   1   9      666.13      671.45     64.70 o 
  -9   2   9      374.96      366.48     66.35 o 
  -8   2   9      801.78      902.24     69.76 o 
  -7   2   9       47.42       62.15     47.95 o 
  -6   2   9      283.53      322.73     36.42 o 
  -5   2   9     1965.04     1847.35     49.91 o 
  -4   2   9     1287.68     1307.54     47.22 o 
  -3   2   9      231.03      303.77     27.20 o 
  -2   2   9      129.30      185.61     31.38 o 
  -1   2   9     7082.29     6806.79     94.67 o 
   0   2   9     5313.92     5433.37     94.35 o 
   1   2   9     5311.71     5320.97     84.52 o 
   2   2   9      554.24      600.83     28.55 o 
   3   2   9     5213.95     5008.40     76.10 o 
   4   2   9      804.74      798.72     35.18 o 
   5   2   9     1837.24     1924.82     67.39 o 
   6   2   9       33.91       69.18     31.88 o 
   7   2   9     2419.43     2415.79     85.98 o 
   8   2   9      419.71      415.93     60.31 o 
  -9   3   9      126.96       38.25     59.90 o 
  -8   3   9     7657.15     7471.08    156.58 o 
  -7   3   9      138.19      224.81     51.99 o 
  -6   3   9     5727.00     5966.19    139.15 o 
  -5   3   9       92.02       96.27     28.51 o 
  -4   3   9    19002.87    18234.65    206.04 o 
  -3   3   9      115.32      148.63     23.07 o 
  -2   3   9    16080.43    16479.25    188.48 o 
  -1   3   9      152.46      240.45     23.46 o 
   0   3   9    19730.55    19262.45    228.69 o 
   1   3   9      825.52      946.16     36.60 o 
   2   3   9     3770.96     3556.14     71.11 o 
   3   3   9      381.02      301.69     26.77 o 
   4   3   9    11519.20    11459.64    144.07 o 
   5   3   9      220.51      255.64     39.45 o 
   6   3   9     1182.15     1256.63     49.88 o 
   7   3   9       70.45      138.76     50.09 o 
   8   3   9     2267.04     2354.19    105.87 o 
  -8   4   9      677.60      597.36     66.06 o 
  -7   4   9       13.16      -35.55     52.32 o 
  -6   4   9      963.23     1079.70     52.45 o 
  -5   4   9     1956.17     1858.72     53.08 o 
  -4   4   9       58.33        6.02     24.99 o 
  -3   4   9     1751.23     1924.44     47.26 o 
  -2   4   9     2984.21     2986.71     63.74 o 
  -1   4   9     7852.30     7562.90    118.79 o 
   0   4   9     1305.11     1319.37     64.60 o 
   1   4   9     2984.64     2920.79     51.82 o 
   2   4   9      148.76      158.71     29.95 o 
   3   4   9     9506.13     9399.01    123.39 o 
   4   4   9      490.45      486.52     34.37 o 
   5   4   9     2894.80     2738.33     72.01 o 
   6   4   9      360.73      317.84     38.92 o 
   7   4   9     4501.83     4745.73    118.65 o 
   8   4   9       37.51      -29.45     56.69 o 
  -8   5   9     9803.70     9607.96    183.31 o 
  -7   5   9      775.62      882.56     82.27 o 
  -6   5   9     2071.04     2156.29     68.87 o 
  -4   5   9    22917.52    22138.28    248.91 o 
  -3   5   9     1417.98     1354.58     41.33 o 
  -2   5   9     3787.40     3655.33     73.23 o 
  -1   5   9     1825.15     1808.09     47.36 o 
   0   5   9    15620.30    15128.02    189.61 o 
   1   5   9      275.17      343.08     23.99 o 
   2   5   9     4540.84     4616.41     85.28 o 
   3   5   9      608.32      622.67     41.11 o 
   4   5   9     8709.54     8619.28    123.05 o 
   5   5   9      632.40      760.21     44.24 o 
   6   5   9      780.73      799.21     46.83 o 
   7   5   9      460.40      505.33     71.36 o 
  -8   6   9        5.88       90.64     65.74 o 
  -7   6   9      901.30      842.11     78.41 o 
  -6   6   9        1.93       97.65     47.50 o 
  -5   6   9     1393.86     1367.69     58.20 o 
  -4   6   9      143.42      167.68     38.95 o 
  -3   6   9       90.88       85.71     31.90 o 
  -2   6   9        3.46       61.38     34.61 o 
  -1   6   9     2250.94     2205.32     99.45 o 
   0   6   9      205.43      248.70     35.99 o 
   1   6   9       87.83       59.83     35.01 o 
   2   6   9      468.77      599.14     38.37 o 
   3   6   9     5994.95     5899.12     96.16 o 
   4   6   9      212.27      308.66     41.39 o 
   5   6   9      376.27      393.47     45.59 o 
   6   6   9      647.76      728.03     53.95 o 
   7   6   9     1298.70     1360.69    105.72 o 
  -7   7   9     1150.81     1171.76    101.94 o 
  -6   7   9      390.43      461.49     67.39 o 
  -5   7   9      460.87      502.03     59.06 o 
  -4   7   9     3151.81     3013.38    123.85 o 
  -3   7   9     2407.44     2363.92     77.67 o 
  -2   7   9       55.06       62.91     41.06 o 
  -1   7   9     2188.32     2160.15    102.96 o 
   0   7   9     4845.34     4896.06    142.64 o 
   1   7   9      699.49      779.78     76.38 o 
   2   7   9      117.90      164.13     46.03 o 
   3   7   9      606.62      608.21     88.30 o 
   4   7   9     1988.71     2008.72     90.39 o 
   5   7   9      852.53      881.31     62.84 o 
   6   7   9       59.85      -50.10     47.09 o 
  -6   8   9       61.04       50.73     62.59 o 
  -5   8   9       57.16      184.20     52.08 o 
  -4   8   9      473.53      450.27     60.60 o 
  -3   8   9     1751.05     1879.38     76.15 o 
  -2   8   9     1360.00     1346.62     84.97 o 
  -1   8   9      406.05      440.77     49.77 o 
   0   8   9      918.83      968.30     59.90 o 
   1   8   9     2274.02     2361.57     83.25 o 
   2   8   9     1451.61     1426.63     96.04 o 
   3   8   9      631.08      667.76    101.60 o 
   4   8   9      479.58      436.67     67.26 o 
   5   8   9      618.87      509.60     70.94 o 
   6   8   9     1361.64     1407.33    110.13 o 
  -5   9   9     1085.13     1160.81     74.05 o 
  -4   9   9        1.15       12.43     56.84 o 
  -3   9   9      773.56      701.17     63.86 o 
  -2   9   9     2839.53     2879.47    180.36 o 
  -1   9   9     1147.24     1171.39     68.17 o 
   0   9   9      261.07      221.88     62.10 o 
   1   9   9      440.57      322.32     67.79 o 
   2   9   9     2795.74     2938.97    227.94 o 
   3   9   9      524.43      624.79     73.61 o 
   4   9   9      128.36      153.05     64.70 o 
   5   9   9      153.40       68.51     63.48 o 
  -4  10   9      569.91      544.68     78.94 o 
  -3  10   9     2167.82     2204.50     91.56 o 
  -2  10   9     1199.95     1171.03     85.05 o 
  -1  10   9       50.14        8.52     57.62 o 
   0  10   9      393.31      264.20     65.72 o 
   1  10   9     3802.55     3817.64    136.80 o 
   2  10   9     1612.56     1640.01     95.85 o 
   3  10   9      111.76      194.88     66.04 o 
  -2  11   9     5208.64     5539.00    209.12 o 
  -1  11   9      225.61      305.57     80.09 o 
   0  11   9       77.43      136.76     76.27 o 
   1  11   9       25.94       19.34     74.72 o 
  -9   0  10      276.72      202.04     95.44 o 
  -8   0  10     2252.56     2329.78    171.79 o 
  -7   0  10     1218.90     1209.16     97.55 o 
  -6   0  10    21570.98    21268.24    415.15 o 
  -5   0  10      101.79      146.16     38.19 o 
  -4   0  10     5890.10     6400.19    131.19 o 
  -3   0  10     3697.88     3547.22     88.99 o 
  -2   0  10    45364.08    43380.59    622.66 o 
  -1   0  10     1194.75     1225.42     67.51 o 
   0   0  10     1240.77     1433.16     53.55 o 
   1   0  10      698.77      804.01     43.71 o 
   2   0  10    34307.76    33808.67    492.01 o 
   3   0  10     1408.50     1365.85     56.22 o 
   4   0  10       56.05       49.04     45.06 o 
   5   0  10     1417.69     1587.72     69.95 o 
   6   0  10    10075.55    10180.88    225.42 o 
   7   0  10      735.66      812.10     89.89 o 
   8   0  10       19.81      -29.23     70.11 o 
  -9   1  10       76.39       60.67     60.35 o 
  -8   1  10       90.18       69.13     54.27 o 
  -7   1  10     3117.65     2968.41     94.64 o 
  -6   1  10     5592.08     5692.83    108.40 o 
  -5   1  10       65.74       45.35     26.27 o 
  -4   1  10      819.86      870.70     35.72 o 
  -3   1  10    14547.98    13224.60    155.02 o 
  -2   1  10     4693.66     4568.21     75.26 o 
  -1   1  10       90.12      107.08     28.03 o 
   0   1  10     3351.99     3526.22     58.10 o 
   1   1  10    30743.78    29768.77    308.45 o 
   2   1  10      719.53      756.20     44.14 o 
   3   1  10       51.71       53.51     22.36 o 
   4   1  10     2472.10     2354.95     55.15 o 
   5   1  10    16787.51    16288.82    193.68 o 
   6   1  10      396.26      387.72     38.18 o 
   7   1  10      319.26      300.68     53.39 o 
   8   1  10      336.11      307.85     58.84 o 
  -9   2  10      722.69      607.50     71.27 o 
  -8   2  10      663.67      729.56     67.86 o 
  -7   2  10      983.84     1052.95     77.31 o 
  -6   2  10    15292.39    15120.26    203.27 o 
  -5   2  10      758.11      816.70     41.80 o 
  -4   2  10      240.85      377.40     42.77 o 
  -3   2  10      911.34      999.23     35.71 o 
  -2   2  10    19182.07    17815.28    198.50 o 
  -1   2  10       19.36       35.39     17.97 o 
   0   2  10      990.86     1263.78     43.02 o 
   1   2  10     1540.62     1597.82     55.86 o 
   2   2  10    17467.71    16807.37    187.33 o 
   3   2  10      131.92      138.39     24.48 o 
   4   2  10      577.96      580.34     34.16 o 
   5   2  10      178.55      236.73     32.98 o 
   6   2  10     6038.70     6093.61    108.01 o 
   7   2  10      423.66      412.76     56.82 o 
   8   2  10       26.61       59.55     54.16 o 
  -9   3  10      259.25      217.97     66.77 o 
  -8   3  10      424.86      504.59     64.73 o 
  -7   3  10     2063.01     2196.61     85.29 o 
  -6   3  10     1492.58     1540.12     57.65 o 
  -5   3  10      449.79      499.93     35.50 o 
  -4   3  10      142.67      131.96     28.02 o 
  -3   3  10     9486.85     9417.51    131.06 o 
  -2   3  10     6852.42     6857.64     94.35 o 
  -1   3  10     2571.45     2458.12     63.71 o 
   0   3  10      746.72      853.16     33.79 o 
   1   3  10    11086.12    10805.48    154.32 o 
   2   3  10      842.54      836.37     31.47 o 
   3   3  10      131.61      125.70     25.54 o 
   4   3  10      460.18      515.05     34.38 o 
   5   3  10     5945.37     5984.14     97.81 o 
   6   3  10      867.29      938.42     56.33 o 
   7   3  10      220.69      287.02     55.36 o 
   8   3  10      105.02      185.48     70.43 o 
  -8   4  10     2439.44     2515.01    105.01 o 
  -7   4  10       14.99       64.80     50.90 o 
  -6   4  10     3542.43     3469.67     84.66 o 
  -5   4  10     1954.13     1942.72     64.31 o 
  -4   4  10     8148.93     8246.48    114.73 o 
  -3   4  10       30.17       21.68     27.39 o 
  -2   4  10     3605.94     3485.24     70.63 o 
  -1   4  10     3753.96     3614.26     72.68 o 
   0   4  10     8303.93     8017.92    131.75 o 
   1   4  10      105.80      108.58     23.25 o 
   2   4  10     3937.81     4070.13     76.14 o 
   3   4  10      565.31      592.33     37.36 o 
   4   4  10     4617.92     4597.95     81.32 o 
   5   4  10      149.10      195.86     34.48 o 
   6   4  10      437.98      519.40     41.82 o 
   7   4  10       58.04       52.62     58.69 o 
  -8   5  10      139.83      142.83    103.81 o 
  -7   5  10     1109.53     1143.92     70.48 o 
  -6   5  10       38.83       70.33     39.72 o 
  -5   5  10     3336.98     3405.50     81.15 o 
  -4   5  10        9.89       -6.18     27.51 o 
  -3   5  10     4287.63     4402.28    134.82 o 
  -2   5  10        4.83       48.84     26.94 o 
  -1   5  10     7610.99     7658.11    113.73 o 
   0   5  10      172.19      223.90     25.31 o 
   1   5  10     1826.94     1980.12     50.69 o 
   2   5  10      138.48      144.05     32.47 o 
   3   5  10     4793.48     4946.99     84.55 o 
   4   5  10      269.13      327.86     40.89 o 
   5   5  10      484.82      550.52     47.17 o 
   6   5  10        6.64      -26.96     39.00 o 
   7   5  10     1781.55     1872.81     98.01 o 
  -7   6  10      225.65      143.31     94.11 o 
  -6   6  10     2132.28     2016.92     80.10 o 
  -5   6  10     1816.90     1863.71     65.66 o 
  -4   6  10     8903.99     9138.77    142.68 o 
  -3   6  10      275.50      318.06     42.73 o 
  -2   6  10      785.16      743.81     48.23 o 
  -1   6  10     3853.96     3736.26    105.01 o 
   0   6  10    17063.12    16948.57    261.49 o 
   1   6  10      405.58      404.60     40.45 o 
   2   6  10      365.06      383.60     55.67 o 
   3   6  10     2356.96     2250.54     94.77 o 
   4   6  10     7001.31     6926.99    121.05 o 
   5   6  10      162.42      155.34     42.31 o 
   6   6  10       18.88       -7.11     41.82 o 
   7   6  10      438.92      522.62     75.60 o 
  -7   7  10      132.61      240.24     77.97 o 
  -6   7  10      146.68       87.94     58.80 o 
  -5   7  10     2297.45     2435.56     85.10 o 
  -4   7  10      653.25      592.26     54.45 o 
  -3   7  10      173.45      195.96     45.08 o 
  -2   7  10      533.33      536.82     70.70 o 
  -1   7  10     6329.10     6087.19    120.26 o 
   0   7  10      671.18      633.84     47.85 o 
   1   7  10       20.68      -26.72     50.54 o 
   2   7  10      151.60       49.97     55.33 o 
   3   7  10     7107.87     7534.38    279.17 o 
   4   7  10        7.52      -70.94     53.51 o 
   5   7  10      382.56      274.32     61.55 o 
   6   7  10      219.53      325.36     63.76 o 
  -6   8  10     1061.96      937.30     99.79 o 
  -5   8  10      623.22      616.65     61.86 o 
  -4   8  10     9377.90     9164.69    167.87 o 
  -3   8  10        2.48       28.68     46.06 o 
  -2   8  10      650.13      639.75     55.06 o 
  -1   8  10      607.66      631.28     59.06 o 
   0   8  10    10461.81    10163.87    196.37 o 
   1   8  10      168.15      322.89     62.24 o 
   2   8  10      673.55      583.08     69.66 o 
   3   8  10      614.01      647.99     72.51 o 
   4   8  10     4614.08     4741.30    138.73 o 
   5   8  10      163.12      146.64     81.84 o 
  -5   9  10     1434.86     1512.60     82.44 o 
  -4   9  10      988.49      984.94     78.26 o 
  -3   9  10       15.03       32.47     49.08 o 
  -2   9  10      960.92      937.35     90.56 o 
  -1   9  10     3188.29     3092.50    173.77 o 
   0   9  10     1239.15     1308.08     83.72 o 
   1   9  10      126.29      164.26     79.67 o 
   2   9  10      926.92      837.38     79.38 o 
   3   9  10     3595.45     3817.68    126.98 o 
   4   9  10      324.61      389.41     71.81 o 
  -4  10  10     1709.54     1789.06    101.86 o 
  -3  10  10      423.65      507.15     75.37 o 
  -2  10  10        2.47     -115.45     57.73 o 
  -1  10  10      175.73      175.57     65.15 o 
   0  10  10     1688.54     1747.88     94.44 o 
   1  10  10      124.42      241.43     75.10 o 
   2  10  10       30.08      -21.20     61.23 o 
   3  10  10      156.40      142.89     67.73 o 
  -1  11  10     1337.08     1130.28    201.37 o 
   0  11  10     1342.48     1239.79    105.51 o 
  -9   1  11       42.63       82.15     62.84 o 
  -8   1  11      542.39      609.88     67.78 o 
  -7   1  11      343.00      437.96     68.93 o 
  -6   1  11      750.32      751.26     46.11 o 
  -5   1  11      630.53      677.92     37.37 o 
  -4   1  11     1009.77      940.74     43.74 o 
  -3   1  11      825.84      887.96     35.74 o 
  -2   1  11      276.29      383.76     28.27 o 
  -1   1  11      816.96      697.46     38.02 o 
   0   1  11     1487.32     1393.48     39.80 o 
   1   1  11     1008.23      955.25     36.59 o 
   2   1  11      147.99      163.96     22.42 o 
   3   1  11     2377.24     2423.12     53.93 o 
   4   1  11     1202.39     1098.84     41.45 o 
   5   1  11      541.50      564.14     42.77 o 
   6   1  11       37.16       41.08     39.66 o 
   7   1  11      698.32      680.08     64.22 o 
   8   1  11       82.91       39.26     53.54 o 
  -9   2  11       21.72       13.78     60.75 o 
  -8   2  11     4971.41     4770.12    141.76 o 
  -7   2  11       54.51        8.67     50.90 o 
  -6   2  11     3877.66     4107.62    109.77 o 
  -5   2  11      595.44      589.13     36.77 o 
  -4   2  11     3457.22     3286.87     65.58 o 
  -3   2  11       51.83       89.15     25.21 o 
  -2   2  11     6277.29     6221.11     89.65 o 
  -1   2  11     2292.71     2112.18     45.57 o 
   0   2  11     5018.25     4966.58     89.78 o 
   1   2  11      265.06      245.17     29.26 o 
   2   2  11     5630.34     5473.13     79.63 o 
   3   2  11     2494.31     2298.84     52.25 o 
   4   2  11      667.66      671.11     36.69 o 
   5   2  11      283.25      353.40     36.19 o 
   6   2  11      928.03      841.14     46.86 o 
   7   2  11     1000.57     1056.44     67.52 o 
   8   2  11      114.70       70.69     69.90 o 
  -8   3  11      447.20      430.07     64.88 o 
  -7   3  11      759.05      879.98     71.54 o 
  -6   3  11     4316.14     4434.35     93.83 o 
  -5   3  11     3247.75     3129.14     84.88 o 
  -4   3  11     3722.29     3471.63     68.87 o 
  -3   3  11     2026.18     2098.24     58.36 o 
  -2   3  11     1512.46     1666.57     73.09 o 
  -1   3  11     6229.24     5831.89     92.21 o 
   0   3  11     3117.64     2883.36     60.44 o 
   1   3  11     4035.96     3893.88     93.63 o 
   2   3  11     3100.22     3571.62     72.58 o 
   3   3  11     9382.46     9212.92    121.22 o 
   4   3  11     1920.92     1844.80     63.47 o 
   5   3  11     2892.41     2927.62     68.55 o 
   6   3  11       96.53      112.46     35.14 o 
   7   3  11     2668.00     2641.54    104.08 o 
  -8   4  11     4621.93     4725.45    130.34 o 
  -7   4  11        3.70       33.03     59.79 o 
  -6   4  11     8059.95     8423.46    140.23 o 
  -5   4  11     1933.10     1892.01     56.00 o 
  -4   4  11     8621.64     8185.39    116.31 o 
  -3   4  11        4.79       12.80     23.75 o 
  -2   4  11     6887.70     6931.68    108.48 o 
  -1   4  11     3425.39     3193.61     64.32 o 
   0   4  11    14771.42    14301.42    241.24 o 
   1   4  11      556.30      609.90     33.53 o 
   2   4  11     3063.93     3061.64     79.12 o 
   3   4  11     3044.34     2836.62     86.99 o 
   4   4  11     3542.22     3576.02     82.68 o 
   5   4  11      482.65      500.47     50.16 o 
   6   4  11     1343.65     1265.87     77.79 o 
   7   4  11     1673.30     1652.70     91.50 o 
  -8   5  11     1465.98     1545.44     99.50 o 
  -7   5  11      126.08       89.33     60.63 o 
  -6   5  11       31.55       18.87     46.53 o 
  -5   5  11     1079.07      997.41     52.66 o 
  -4   5  11     4125.54     3974.44     85.92 o 
  -3   5  11       77.92      126.19     32.78 o 
  -2   5  11       64.82       96.65     29.68 o 
  -1   5  11     9678.08     9291.27    133.30 o 
   0   5  11     5735.90     5886.83    111.72 o 
   1   5  11      975.52     1023.89     50.52 o 
   2   5  11       78.66       95.92     28.96 o 
   3   5  11     3483.65     3616.25    122.67 o 
   4   5  11      617.40      650.38     52.29 o 
   5   5  11     2255.73     2280.49     72.20 o 
   6   5  11        0.14       66.15     42.15 o 
   7   5  11     2155.80     2048.61    101.32 o 
  -7   6  11      227.55      139.88     74.04 o 
  -6   6  11     1312.63     1341.09     80.65 o 
  -5   6  11     3176.05     3012.61     89.31 o 
  -4   6  11     6006.20     5957.72    122.88 o 
  -3   6  11      161.00      100.19     39.17 o 
  -2   6  11     4066.19     3982.31     93.78 o 
  -1   6  11     4632.95     4282.26     94.35 o 
   0   6  11     3820.91     3625.81    129.04 o 
   1   6  11      905.41      926.20     67.26 o 
   2   6  11     1045.93     1052.71     71.52 o 
   3   6  11     2640.66     2548.60    150.87 o 
   4   6  11     3110.21     3353.96    112.67 o 
   5   6  11       11.24      -53.57     49.84 o 
   6   6  11      842.03      951.07     66.92 o 
  -7   7  11      709.24      729.29     92.83 o 
  -6   7  11      171.67      158.19     60.47 o 
  -5   7  11       67.02       61.85     47.79 o 
  -4   7  11      118.90       77.97     44.83 o 
  -3   7  11      647.47      738.84     76.48 o 
  -2   7  11      258.18      296.88     78.13 o 
  -1   7  11     1201.20     1170.88     73.40 o 
   0   7  11        4.84       64.69     50.77 o 
   1   7  11      199.28      193.70     58.08 o 
   2   7  11     2251.08     2345.65    123.86 o 
   3   7  11      118.66      210.27     61.52 o 
   4   7  11       34.57       64.71     57.37 o 
   5   7  11       55.84      -26.65     57.35 o 
   6   7  11      559.63      685.74     75.13 o 
  -6   8  11      354.23      338.75     68.78 o 
  -5   8  11     1146.40     1112.18    102.34 o 
  -4   8  11     1204.74     1215.78     71.38 o 
  -3   8  11      292.00      172.41     49.96 o 
  -2   8  11      129.20      111.27     58.71 o 
  -1   8  11     1969.98     2049.55     92.00 o 
   0   8  11      489.79      559.89     67.19 o 
   1   8  11        6.56       -6.23     53.91 o 
   2   8  11       21.30       38.62     57.78 o 
   3   8  11     1438.24     1486.88     89.95 o 
   4   8  11      324.77      291.39     66.22 o 
   5   8  11      144.66      180.64     64.75 o 
  -5   9  11       55.39       63.44     64.10 o 
  -4   9  11      125.23      102.94     63.74 o 
  -3   9  11     2500.12     2527.58    125.93 o 
  -2   9  11     3554.41     3624.93    120.84 o 
  -1   9  11      195.44      290.00     62.45 o 
   1   9  11     1312.18     1411.53     99.05 o 
   2   9  11     3408.80     3435.13    122.59 o 
   3   9  11      244.23      315.46     98.41 o 
   4   9  11      101.62      184.12     73.32 o 
  -3  10  11        2.87       62.65     62.54 o 
  -2  10  11     1388.67     1228.32     87.38 o 
  -1  10  11      492.07      464.83     84.55 o 
   0  10  11      101.62      111.74     67.41 o 
   1  10  11      237.73      246.64     68.35 o 
   2  10  11      421.46      459.47     86.37 o 
  -8   0  12     1481.15     1526.71    120.52 o 
  -7   0  12     7257.28     7453.78    407.61 o 
  -6   0  12      171.07      178.38     67.25 o 
  -5   0  12       20.73      -26.69     47.91 o 
  -4   0  12     3316.77     3126.87     92.52 o 
  -3   0  12    18482.89    18075.76    291.81 o 
  -2   0  12       62.00       12.49     34.72 o 
  -1   0  12      974.13     1112.98     56.55 o 
   0   0  12     3047.19     2609.49     90.50 o 
   1   0  12    25383.34    24165.67    365.08 o 
   2   0  12      740.03      632.36     43.00 o 
   3   0  12     4666.34     4798.97    110.31 o 
   4   0  12     2512.94     2550.28     84.86 o 
   5   0  12     9386.44     9333.74    185.20 o 
   6   0  12      496.88      429.15     60.43 o 
   7   0  12     2809.87     2815.48    140.71 o 
  -8   1  12     2010.02     2068.79     91.79 o 
  -7   1  12       58.79      102.28     53.99 o 
  -6   1  12    17739.10    17525.75    247.34 o 
  -5   1  12      791.49      809.56     41.11 o 
  -4   1  12     2775.41     2967.62     76.75 o 
  -3   1  12      433.76      398.96     42.63 o 
  -2   1  12    27502.97    26625.86    286.56 o 
  -1   1  12     2904.70     2739.12     62.47 o 
   0   1  12     2151.28     2142.31     55.80 o 
   1   1  12      608.14      434.81     31.84 o 
   2   1  12    13000.31    12719.07    151.16 o 
   3   1  12     2776.23     2615.31     57.06 o 
   4   1  12     1462.51     1443.76     51.97 o 
   5   1  12      710.64      661.37     49.40 o 
   6   1  12     1592.12     1690.36     57.43 o 
   7   1  12     1580.64     1587.66     75.97 o 
  -8   2  12       22.11       30.21     57.01 o 
  -7   2  12     4212.09     4247.93    115.31 o 
  -6   2  12      547.93      604.80     65.27 o 
  -5   2  12      243.70      243.79     33.57 o 
  -4   2  12     1896.67     2085.16     55.95 o 
  -3   2  12    13598.60    13196.50    160.78 o 
  -2   2  12      472.86      469.18     41.55 o 
  -1   2  12      191.85      234.53     23.78 o 
   0   2  12     4329.06     4160.13     77.67 o 
   1   2  12    12010.66    11612.16    204.97 o 
   2   2  12        9.91        9.86     26.62 o 
   3   2  12      892.11      845.66     42.92 o 
   4   2  12     1245.38     1211.86     47.48 o 
   5   2  12     6599.03     6618.70    106.65 o 
   6   2  12      200.63      107.70     40.72 o 
   7   2  12     1141.26     1157.32     79.50 o 
  -8   3  12       55.51       40.23     58.41 o 
  -7   3  12      561.61      599.27     63.87 o 
  -6   3  12     1839.20     1962.62     66.49 o 
  -5   3  12      163.99      153.71     33.50 o 
  -4   3  12      664.08      675.76     38.66 o 
  -3   3  12     1638.41     1659.17     60.25 o 
  -2   3  12     4727.40     4588.65     74.66 o 
  -1   3  12      661.84      660.11     33.98 o 
   0   3  12     1136.40     1202.11     51.09 o 
   1   3  12     3483.96     3549.04     72.68 o 
   2   3  12     5804.65     5787.39     98.24 o 
   3   3  12     2225.80     2285.54     63.39 o 
   4   3  12       54.12       34.86     34.65 o 
   5   3  12     1021.70     1070.89     55.56 o 
   6   3  12      481.58      499.59     48.56 o 
   7   3  12      484.92      559.74     71.40 o 
  -8   4  12      145.04      101.45     70.50 o 
  -7   4  12      742.09      837.46     67.19 o 
  -6   4  12       10.55      -37.58     37.05 o 
  -5   4  12      957.18     1059.97     47.65 o 
  -4   4  12     2988.79     3105.24     75.97 o 
  -3   4  12     1686.81     1747.82     90.77 o 
  -2   4  12     1101.03     1094.78     43.97 o 
  -1   4  12     1160.35     1111.21     62.39 o 
   0   4  12     7630.70     7703.74    133.64 o 
   1   4  12     1284.83     1372.04     57.08 o 
   2   4  12      357.00      393.72     47.92 o 
   3   4  12     1209.33     1265.95     70.39 o 
   4   4  12     3541.69     3678.40     86.14 o 
   5   4  12      735.11      732.88     54.34 o 
   6   4  12      123.69       68.79     50.37 o 
   7   4  12      169.65      120.44     64.65 o 
  -7   5  12      839.87      986.24     82.26 o 
  -6   5  12      117.01       34.21     51.61 o 
  -5   5  12      146.14      176.94     40.61 o 
  -4   5  12     4983.24     4988.99     99.04 o 
  -3   5  12     3758.63     3707.12     82.63 o 
  -2   5  12      392.23      428.26     61.08 o 
  -1   5  12      526.65      643.28     44.82 o 
   0   5  12     3381.77     3413.83     84.26 o 
   1   5  12     6047.15     6222.49    145.97 o 
   2   5  12      373.26      395.60     43.98 o 
   3   5  12     1029.96     1148.06     58.80 o 
   4   5  12     1937.13     2027.14     72.10 o 
   5   5  12     2634.48     2771.92     84.39 o 
   6   5  12       42.18       20.12     43.23 o 
  -7   6  12      118.54       96.20     72.15 o 
  -6   6  12       37.69       24.60     53.21 o 
  -5   6  12     2328.48     2539.98     85.14 o 
  -4   6  12       16.79       11.20     40.74 o 
  -3   6  12      337.56      236.95     43.39 o 
  -2   6  12      352.00      305.25     56.82 o 
  -1   6  12     3601.70     3492.55    108.16 o 
   0   6  12      392.92      456.03     59.60 o 
   1   6  12      487.45      416.46     59.15 o 
   2   6  12      102.45       98.85     60.90 o 
   3   6  12     3949.38     3736.17    115.59 o 
   4   6  12     1439.93     1538.54     83.79 o 
   5   6  12      521.46      385.48     86.91 o 
   6   6  12        4.08       36.90     55.01 o 
  -6   7  12     1243.14     1321.17     94.84 o 
  -5   7  12      133.12       98.86     49.06 o 
  -4   7  12    10483.25    10428.42    180.31 o 
  -3   7  12     1063.60     1166.57     90.00 o 
  -2   7  12     1557.91     1366.41    113.52 o 
  -1   7  12       79.95      124.75     56.64 o 
   0   7  12     6496.81     6170.27    147.36 o 
   1   7  12     2344.38     2455.68     98.56 o 
   2   7  12     1761.08     1833.24    100.18 o 
   3   7  12      316.41      456.01     85.19 o 
   4   7  12     3035.42     3161.54    137.30 o 
   5   7  12     1658.00     1639.21     91.54 o 
  -6   8  12      457.20      646.15     76.46 o 
  -5   8  12     2466.48     2524.42    106.11 o 
  -4   8  12        8.89       84.61     59.96 o 
  -3   8  12      152.91       79.95     60.59 o 
  -2   8  12      773.61      817.24     90.50 o 
  -1   8  12     4282.46     4162.21    127.69 o 
   0   8  12       66.69       75.05     56.65 o 
   1   8  12      826.98      857.73     90.71 o 
   2   8  12      998.75      956.83     79.14 o 
   3   8  12     3616.59     3626.44    124.86 o 
   4   8  12      152.55      137.71     65.44 o 
  -4   9  12     3337.58     3550.81    129.09 o 
  -3   9  12      166.14      262.91     66.10 o 
  -2   9  12     1055.43      941.94     83.98 o 
  -1   9  12      468.04      429.53     68.74 o 
   0   9  12     2654.31     2578.54    106.43 o 
   1   9  12      198.31      236.54     66.92 o 
   2   9  12      521.80      564.86     80.56 o 
   3   9  12      308.22      192.34     91.93 o 
  -3  10  12       12.13       16.90     64.89 o 
  -2  10  12     1397.43     1383.23     91.64 o 
  -1  10  12     1544.68     1570.36     95.46 o 
   0  10  12      138.07      149.87     66.41 o 
   1  10  12      167.22      206.76     68.39 o 
   2  10  12     1721.12     1814.16    103.00 o 
  -8   1  13       26.73      -10.93     57.51 o 
  -7   1  13        0.65       41.81     53.23 o 
  -6   1  13     1927.44     2094.33     69.50 o 
  -5   1  13       38.99       34.11     31.95 o 
  -4   1  13      739.75      719.18     45.06 o 
  -3   1  13      389.28      435.89     33.84 o 
  -2   1  13      246.77      324.23     35.72 o 
  -1   1  13      786.29      736.28     43.72 o 
   0   1  13      453.02      480.22     34.85 o 
   1   1  13      700.07      780.62     38.10 o 
   2   1  13      642.21      634.62     42.44 o 
   3   1  13      203.12      207.50     29.93 o 
   4   1  13       88.62       77.12     36.57 o 
   5   1  13      389.74      485.85     39.40 o 
   6   1  13      122.14      103.36     41.96 o 
   7   1  13      359.93      375.85     66.53 o 
  -8   2  13     2395.07     2450.56     99.04 o 
  -7   2  13      174.12      215.03     55.93 o 
  -6   2  13      297.25      422.00     44.57 o 
  -5   2  13     2160.86     2102.96     59.75 o 
  -4   2  13     8276.34     7713.45    113.35 o 
  -3   2  13     3265.83     3176.22     91.55 o 
  -2   2  13     2567.57     2721.87     59.26 o 
  -1   2  13     2678.06     2666.97     65.36 o 
   0   2  13     2139.34     1900.07     61.94 o 
   1   2  13     2836.58     2687.44     64.05 o 
   2   2  13     1164.44     1279.42     48.26 o 
   3   2  13     1180.88     1184.94     49.74 o 
   4   2  13     1256.47     1178.82     52.88 o 
   5   2  13     3940.27     3654.64     87.87 o 
   6   2  13      601.12      706.70     53.07 o 
   7   2  13      420.31      439.09     71.08 o 
  -8   3  13     3166.45     3235.74    128.87 o 
  -7   3  13       17.44      -25.52     51.44 o 
  -6   3  13     1739.26     1964.79     68.36 o 
  -5   3  13      980.80      959.62     45.85 o 
  -4   3  13    10191.84    10195.16    138.43 o 
  -3   3  13     1427.60     1497.31     79.71 o 
  -2   3  13      968.50      934.56     53.69 o 
  -1   3  13     3524.07     3199.59     69.23 o 
   0   3  13     3695.63     3720.48     89.53 o 
   1   3  13     2944.41     3199.66     71.73 o 
   2   3  13     2027.99     1962.81     58.86 o 
   3   3  13     2381.80     2183.06     68.39 o 
   4   3  13     1717.11     1891.69     63.44 o 
   5   3  13     1409.77     1386.98     65.67 o 
   6   3  13      165.67      161.36     49.18 o 
   7   3  13     1803.09     1681.50     96.52 o 
  -8   4  13     3429.69     3723.54    135.10 o 
  -7   4  13      241.59      242.30     68.83 o 
  -6   4  13     1525.89     1592.42     71.82 o 
  -5   4  13     2689.21     2685.23     83.26 o 
  -4   4  13     4482.70     4339.01     91.41 o 
  -3   4  13     2373.56     2340.63     64.84 o 
  -2   4  13     3354.10     3645.74     77.47 o 
  -1   4  13     2335.29     2238.80     72.13 o 
   0   4  13     3745.42     3448.96     97.30 o 
   1   4  13     6478.60     6243.34    120.16 o 
   2   4  13      479.26      546.59     59.29 o 
   3   4  13     1974.33     2093.76     64.24 o 
   4   4  13     2725.84     2492.20     80.89 o 
   5   4  13     3384.30     3395.44     97.88 o 
   6   4  13       16.27       46.26     43.47 o 
  -7   5  13        7.56      138.15     65.45 o 
  -6   5  13     2823.20     2925.57     95.55 o 
  -5   5  13     2557.40     2597.32     77.11 o 
  -4   5  13     3167.90     3142.46     81.70 o 
  -3   5  13     1451.49     1518.24     79.51 o 
  -2   5  13     6381.84     6273.32    126.02 o 
  -1   5  13     3075.03     2899.91     82.43 o 
   0   5  13     1855.92     1807.72     81.98 o 
   1   5  13      535.49      615.34     48.62 o 
   2   5  13     5172.33     5207.19    112.47 o 
   3   5  13     6658.95     6600.78    195.54 o 
   4   5  13      149.47      128.76     53.53 o 
   5   5  13      512.82      590.06     59.10 o 
   6   5  13     1327.98     1325.53     71.25 o 
  -7   6  13        5.47      -31.63     70.72 o 
  -6   6  13       64.08      117.22     57.72 o 
  -5   6  13      215.47      202.74     48.50 o 
  -4   6  13     1234.66     1172.17     71.84 o 
  -3   6  13      245.60      245.74     57.88 o 
  -2   6  13      183.76      184.71     54.47 o 
  -1   6  13       31.29      -11.42     51.49 o 
   0   6  13      944.53      932.44    120.48 o 
   1   6  13     3825.71     3693.23    115.09 o 
   2   6  13        1.80       34.37     55.14 o 
   3   6  13      154.46       46.74     57.86 o 
   4   6  13      149.46      118.86     57.92 o 
   5   6  13      728.66      652.94     70.31 o 
   6   6  13      511.38      404.23     65.96 o 
  -6   7  13      601.32      515.58     68.97 o 
  -5   7  13     2561.06     2626.54    104.66 o 
  -4   7  13     1213.24     1139.15     80.50 o 
  -3   7  13       37.45       54.55     58.29 o 
  -2   7  13      919.25      818.72    113.29 o 
  -1   7  13     2065.21     2264.81    157.00 o 
   0   7  13     2650.57     2565.24    100.58 o 
   1   7  13        2.26      -57.62     57.40 o 
   2   7  13      601.27      709.62     97.10 o 
   3   7  13     2539.04     2647.81    115.34 o 
   4   7  13      322.42      244.93     66.48 o 
   5   7  13       12.92       59.19     60.81 o 
  -5   8  13      603.93      556.48     75.04 o 
  -4   8  13       17.26      -81.90     57.33 o 
  -3   8  13      290.42      287.08     66.36 o 
  -2   8  13     3970.59     3850.55    123.40 o 
  -1   8  13      384.55      463.67     69.87 o 
   0   8  13       15.45       -3.37     57.69 o 
   1   8  13       67.08       30.82     59.24 o 
   2   8  13     2770.69     2818.64    112.57 o 
   3   8  13      251.34      511.00     75.07 o 
   4   8  13      127.38       89.37     65.97 o 
  -4   9  13       10.08      133.60     81.73 o 
  -3   9  13      660.57      725.11     79.61 o 
  -2   9  13       76.21      210.52     63.00 o 
  -1   9  13     1718.82     1877.87    110.98 o 
   0   9  13       22.16        4.51     58.93 o 
   1   9  13      765.23      932.74    117.49 o 
   2   9  13      151.65      225.22     70.08 o 
   3   9  13      280.38      454.62     76.14 o 
  -2  10  13     2861.01     2760.41    114.35 o 
  -1  10  13     1580.01     1550.47    171.82 o 
   0  10  13      485.75      371.33     71.67 o 
  -8   0  14     4228.06     4486.86    225.56 o 
  -7   0  14      994.24     1209.74    107.87 o 
  -6   0  14     8421.29     8300.51    242.47 o 
  -5   0  14     1993.41     2031.82     90.33 o 
  -4   0  14     8917.89     8995.54    242.18 o 
  -3   0  14     4201.46     4168.96    112.95 o 
  -2   0  14     8102.54     7628.52    190.76 o 
  -1   0  14     3070.30     2759.29     88.84 o 
   0   0  14     7960.48     7638.51    267.30 o 
   1   0  14     3858.18     3723.65     93.04 o 
   2   0  14     3837.30     3672.25    111.30 o 
   3   0  14     2020.87     2130.86    100.87 o 
   4   0  14     2498.12     2379.70    107.47 o 
   5   0  14     1639.00     1682.65    101.79 o 
   6   0  14      443.75      572.30     84.45 o 
   7   0  14      259.78      425.02    138.24 o 
  -8   1  14      507.45      469.54     72.02 o 
  -7   1  14     2403.09     2513.00    105.14 o 
  -6   1  14     1682.75     1730.10     82.80 o 
  -5   1  14     3004.09     3009.51     71.86 o 
  -4   1  14     2382.11     2271.65     64.01 o 
  -3   1  14     5978.94     5756.64     94.92 o 
  -2   1  14     2827.36     2657.18     84.44 o 
  -1   1  14     7991.56     8050.99    113.17 o 
   0   1  14     3083.54     2802.89     67.35 o 
   1   1  14     7159.12     6782.64    108.60 o 
   2   1  14     2729.81     2503.34     64.33 o 
   3   1  14     9036.95     8877.42    134.83 o 
   4   1  14     2090.30     1949.69     63.18 o 
   5   1  14     3434.37     3656.43     88.01 o 
   6   1  14      678.40      683.77     53.12 o 
   7   1  14     4289.92     4207.68    290.54 o 
  -8   2  14      505.53      544.44     71.79 o 
  -7   2  14     1306.83     1433.96     79.56 o 
  -6   2  14     9396.64     9129.19    149.45 o 
  -5   2  14      843.32      877.13     47.32 o 
  -4   2  14      316.47      391.84     37.99 o 
  -3   2  14     3325.56     3069.07     68.30 o 
  -2   2  14    10468.17    10278.67    136.75 o 
  -1   2  14     2355.84     2289.77     70.15 o 
   0   2  14     2366.71     2316.66     61.85 o 
   1   2  14     3480.00     3401.37     73.93 o 
   2   2  14     1038.73     1063.12     47.00 o 
   3   2  14      828.81      807.14     46.16 o 
   4   2  14     1121.52     1062.70     60.57 o 
   5   2  14     1026.06     1080.26     59.77 o 
   6   2  14      458.99      499.84     50.32 o 
   7   2  14      353.94      469.10     79.68 o 
  -8   3  14     1299.80     1404.47     98.59 o 
  -7   3  14     1011.04     1100.28    116.83 o 
  -6   3  14      618.58      672.67     56.85 o 
  -5   3  14       13.51      -24.83     36.63 o 
  -4   3  14     2606.38     2809.30    101.16 o 
  -3   3  14     1068.06     1109.84     48.40 o 
  -2   3  14       23.60       75.88     36.23 o 
  -1   3  14     1192.63     1097.65     57.45 o 
   0   3  14     1400.60     1530.89     50.87 o 
   1   3  14      967.42     1102.06     46.31 o 
   2   3  14      310.23      260.94     35.93 o 
   3   3  14     1556.20     1699.66     60.60 o 
   4   3  14     3882.16     3794.26    111.69 o 
   5   3  14       97.80      106.97     43.23 o 
   6   3  14      435.65      463.97     51.68 o 
  -7   4  14     2141.57     2192.82    104.80 o 
  -6   4  14      312.06      343.27     55.17 o 
  -5   4  14      302.98      332.43     43.70 o 
  -4   4  14      388.65      439.86     43.34 o 
  -3   4  14     2422.97     2527.41     69.83 o 
  -2   4  14      125.81       75.19     43.63 o 
  -1   4  14      459.63      490.02     48.26 o 
   0   4  14        5.89       20.77     36.89 o 
   1   4  14     2209.77     2324.94     94.11 o 
   2   4  14      610.37      571.43     51.36 o 
   3   4  14      456.31      465.58     43.57 o 
   4   4  14      473.61      608.54     78.64 o 
   5   4  14      620.52      718.20     54.31 o 
   6   4  14      358.67      336.42     50.33 o 
  -7   5  14        4.01       43.10     82.06 o 
  -6   5  14      135.74      178.56     53.29 o 
  -5   5  14     1419.80     1527.83     64.44 o 
  -4   5  14     4311.57     4424.97    122.29 o 
  -3   5  14      114.12      101.98     47.57 o 
  -2   5  14      315.00      440.07     49.81 o 
  -1   5  14     1338.94     1398.31     63.81 o 
   0   5  14     4916.87     4897.67    111.82 o 
   1   5  14     1404.21     1419.10     77.86 o 
   2   5  14        7.39       12.55     48.02 o 
   3   5  14      191.54      123.72     63.75 o 
   4   5  14     1758.16     1865.92     77.61 o 
   5   5  14     1641.43     1581.82     74.14 o 
   6   5  14        0.21        7.85     59.31 o 
  -6   6  14      781.02      750.30     73.55 o 
  -5   6  14      223.06      236.08     61.18 o 
  -4   6  14     4552.11     4878.19    136.49 o 
  -3   6  14     2312.68     2328.74     96.84 o 
  -2   6  14     1098.00      980.09     76.51 o 
  -1   6  14      176.99      242.08     82.54 o 
   0   6  14     4527.63     4311.77    125.73 o 
   1   6  14      379.27      465.90     65.46 o 
   2   6  14      144.51      237.86     63.09 o 
   3   6  14       79.24      112.16     61.50 o 
   4   6  14     1115.59     1222.88    108.99 o 
   5   6  14       59.81      132.77     60.35 o 
  -6   7  14      384.98      424.19     98.50 o 
  -5   7  14     1500.51     1515.09     92.37 o 
  -4   7  14     2008.20     1977.99    135.04 o 
  -3   7  14     1265.19     1182.44     82.62 o 
  -2   7  14      512.62      553.16    108.99 o 
  -1   7  14     4591.70     4379.96    128.27 o 
   0   7  14     3709.42     3948.45    171.56 o 
   1   7  14     2193.52     2136.36     97.75 o 
   2   7  14      407.63      520.85     73.33 o 
   3   7  14     2139.10     1973.31    105.38 o 
   4   7  14      922.99     1114.22     85.40 o 
  -5   8  14      300.33      328.76     95.08 o 
  -4   8  14     3235.50     3321.79    147.97 o 
  -3   8  14      608.65      588.00     91.43 o 
  -2   8  14     3128.13     2959.91    126.40 o 
  -1   8  14      869.16     1154.09     89.13 o 
   0   8  14     1570.87     1457.76     95.57 o 
   1   8  14      280.02      246.42     65.11 o 
   2   8  14     1631.95     1698.15     97.83 o 
   3   8  14      389.24      509.85     77.04 o 
  -3   9  14     1029.62      863.51     84.16 o 
  -2   9  14      796.21      780.90    117.34 o 
  -1   9  14      566.84      678.25    117.21 o 
   0   9  14       17.50        0.64     62.03 o 
   1   9  14     1876.97     1861.76    101.83 o 
   2   9  14      688.31      905.98     85.33 o 
  -8   1  15      484.20      554.36     73.69 o 
  -7   1  15      376.28      360.83     63.60 o 
  -6   1  15     1519.56     1647.30     67.41 o 
  -5   1  15        8.03        1.39     37.51 o 
  -4   1  15       17.27       18.79     33.96 o 
  -3   1  15      755.35      657.42     41.73 o 
  -2   1  15     2876.27     2868.03     74.84 o 
  -1   1  15      828.27      919.05     56.70 o 
   0   1  15      876.48      846.05     44.29 o 
   1   1  15      703.27      732.52     52.19 o 
   2   1  15      169.36      140.99     32.72 o 
   3   1  15      202.80      224.73     36.71 o 
   4   1  15      178.84      192.25     39.57 o 
   5   1  15      173.09      170.20     50.53 o 
   6   1  15      130.99      103.82     51.22 o 
  -8   2  15      406.54      439.67     81.32 o 
  -7   2  15      839.02     1086.83     76.30 o 
  -6   2  15      539.03      706.24     54.04 o 
  -5   2  15     1784.68     1661.89     58.21 o 
  -4   2  15      155.75      146.34     47.13 o 
  -3   2  15      356.38      410.30     39.82 o 
  -2   2  15     5137.26     4944.92     86.11 o 
   0   2  15      266.48      228.88     35.76 o 
   1   2  15     2241.25     2279.44     97.36 o 
   2   2  15      554.60      483.31     44.31 o 
   3   2  15     3790.35     3742.31     86.01 o 
   4   2  15       36.78       62.42     39.32 o 
   5   2  15     1050.80     1015.85     57.71 o 
   6   2  15      121.99      206.97     48.33 o 
  -7   3  15     1358.50     1468.95    169.72 o 
  -6   3  15     2363.85     2608.78    109.90 o 
  -5   3  15      226.51      237.49     44.09 o 
  -4   3  15     4989.98     4840.20    100.78 o 
  -3   3  15     3710.92     3485.86    149.00 o 
  -2   3  15     1549.01     1585.79     86.76 o 
  -1   3  15     1866.18     1922.60     93.33 o 
   0   3  15     8672.67     8202.57    180.03 o 
   1   3  15     2907.31     2813.06     70.23 o 
   2   3  15      284.83      374.42     39.61 o 
   3   3  15     1834.45     2034.54     65.59 o 
   4   3  15     1384.68     1482.98     75.28 o 
   5   3  15      803.91      781.53     65.41 o 
   6   3  15      107.29      140.67     47.92 o 
  -7   4  15      682.40      687.76     80.53 o 
  -6   4  15     2882.91     2861.76     95.87 o 
  -5   4  15     2845.67     2639.92     79.30 o 
  -4   4  15      578.16      442.43     55.64 o 
  -3   4  15     1411.95     1572.22     71.06 o 
  -2   4  15     3511.09     3236.00     93.67 o 
  -1   4  15     8096.97     7570.32    173.21 o 
   0   4  15      751.82      818.89     55.50 o 
   1   4  15     2309.88     2285.76     89.43 o 
   2   4  15     1161.75     1175.51     62.95 o 
   3   4  15     4538.29     4336.95    106.36 o 
   4   4  15      118.28      123.50     48.56 o 
   5   4  15     2829.44     2878.41    141.66 o 
   6   4  15      592.32      570.95     64.58 o 
  -7   5  15      499.32      360.88     83.10 o 
  -6   5  15     1017.06      995.64     75.32 o 
  -5   5  15       28.62       67.21     54.21 o 
  -4   5  15     3574.99     3343.85    100.81 o 
  -3   5  15     2875.33     2664.76    106.31 o 
  -2   5  15      869.19      967.35     76.24 o 
  -1   5  15      226.80      190.45     55.33 o 
   0   5  15     1262.04     1059.05    108.74 o 
   1   5  15     1374.70     1281.63     65.59 o 
   2   5  15      768.69      926.68     61.45 o 
   3   5  15      929.66      884.83     62.08 o 
   4   5  15      100.13       92.80     49.59 o 
   5   5  15     1827.48     1853.05     91.76 o 
  -6   6  15     2163.90     2516.45    145.54 o 
  -5   6  15     1336.14     1249.46     83.52 o 
  -4   6  15      786.92      723.22     72.75 o 
  -3   6  15      766.44      970.72     92.82 o 
  -2   6  15     2937.57     2901.37    108.24 o 
  -1   6  15     3530.62     3231.62    148.99 o 
   0   6  15      365.40      327.63     65.09 o 
   1   6  15     1019.82     1139.48    132.39 o 
   2   6  15     3156.63     3173.89    150.88 o 
   3   6  15      653.15      730.43     74.73 o 
   4   6  15      211.93      263.69     65.44 o 
   5   6  15     1817.21     1892.69     97.01 o 
  -5   7  15      277.73      211.38     68.00 o 
  -4   7  15      289.22      340.49     69.60 o 
  -3   7  15      169.73      137.86     63.59 o 
  -2   7  15      341.00      388.18     78.17 o 
  -1   7  15      366.52      319.89     68.39 o 
   0   7  15       15.07        1.45     58.46 o 
   1   7  15      136.99      181.33     63.54 o 
   2   7  15      712.65      649.02     84.20 o 
   3   7  15        7.61       35.41     61.06 o 
   4   7  15       76.32       40.59     63.02 o 
  -4   8  15       49.51      -19.30     62.38 o 
  -3   8  15        1.49       54.75     62.48 o 
  -2   8  15     2163.35     2096.42    101.58 o 
  -1   8  15      200.90      242.76     66.59 o 
   0   8  15       10.81       38.15     60.66 o 
   1   8  15        6.15       30.60     61.37 o 
   2   8  15     2956.18     2965.00    184.54 o 
   3   8  15       35.56       35.20     65.14 o 
  -2   9  15     1818.17     1810.56    129.69 o 
  -1   9  15     1534.07     1530.63     95.49 o 
   0   9  15      610.10      657.50    109.43 o 
   1   9  15       21.71       87.11     66.50 o 
  -7   0  16     1588.63     1445.73    119.68 o 
  -6   0  16     2853.75     2820.26    136.90 o 
  -5   0  16     5966.35     6050.62    154.03 o 
  -4   0  16       16.03      110.75     52.49 o 
  -3   0  16     4128.85     3728.58    123.96 o 
  -2   0  16     1830.59     1786.33     85.36 o 
  -1   0  16    13369.23    13175.42    234.02 o 
   0   0  16      108.22      112.90     56.76 o 
   1   0  16     2945.64     2672.40    228.41 o 
   2   0  16      890.08      778.74     77.71 o 
   3   0  16    12698.57    12736.30    404.94 o 
   4   0  16       33.48       98.92     67.23 o 
   5   0  16     1665.66     1804.35    112.18 o 
   6   0  16       68.05       20.95     72.20 o 
  -7   1  16     2268.18     2597.93    102.77 o 
  -6   1  16     2326.02     2276.15    109.79 o 
  -5   1  16      460.84      435.95     44.85 o 
  -4   1  16     9341.43     9535.56    139.40 o 
  -3   1  16     3471.08     3176.82     72.94 o 
  -2   1  16      312.34      258.53     42.17 o 
  -1   1  16        2.85      -44.26     32.62 o 
   0   1  16     9752.28     9769.72    143.63 o 
   1   1  16     2156.40     1917.59     57.58 o 
   2   1  16       25.17        0.18     40.46 o 
   3   1  16       18.74       98.23     43.63 o 
   4   1  16     3201.15     3135.97    100.01 o 
   5   1  16      914.30      896.37     64.79 o 
   6   1  16      190.20      128.66     54.06 o 
  -7   2  16      355.08      291.74     71.90 o 
  -6   2  16     2624.62     2680.87     91.05 o 
  -5   2  16     3148.79     3463.75     88.72 o 
  -4   2  16     2154.97     2104.94     74.26 o 
  -3   2  16     1258.14     1214.62     72.15 o 
  -2   2  16     4321.35     3979.32     89.37 o 
  -1   2  16     6389.43     6377.84    111.72 o 
   0   2  16     4246.85     4010.93     84.43 o 
   1   2  16     1012.59     1018.32     67.48 o 
   2   2  16     1940.79     1861.66     61.75 o 
   3   2  16     6572.99     6559.60    117.44 o 
   4   2  16      488.69      649.97     49.70 o 
   5   2  16      691.26      683.63     63.05 o 
   6   2  16        4.11       47.40     52.39 o 
  -7   3  16     1800.40     1911.38    102.36 o 
  -6   3  16       16.24       33.02     49.71 o 
  -5   3  16      463.02      560.71     50.78 o 
  -4   3  16     3895.23     3813.34    119.95 o 
  -3   3  16     3161.73     3357.84     98.18 o 
  -2   3  16       98.74      180.06     48.56 o 
  -1   3  16      626.79      630.82     54.71 o 
   0   3  16     2963.60     2805.48     84.89 o 
   1   3  16     1661.17     1733.98     87.92 o 
   2   3  16       10.92      -45.58     40.32 o 
   3   3  16       84.90       57.54     38.73 o 
   4   3  16      520.94      641.91     51.73 o 
   5   3  16      427.41      471.10     53.07 o 
   6   3  16      114.70      163.57     57.71 o 
  -7   4  16      355.91      444.54    102.23 o 
  -6   4  16      142.41      191.53     64.80 o 
  -5   4  16      267.28      231.28     64.08 o 
  -4   4  16     3161.43     3269.65    100.19 o 
  -3   4  16     1257.40     1386.30     97.97 o 
  -2   4  16       46.76       36.79     47.33 o 
  -1   4  16      586.88      649.48     57.62 o 
   0   4  16     2926.55     3137.36    115.27 o 
   1   4  16      580.72      588.96     61.03 o 
   2   4  16        3.58       24.88     45.48 o 
   3   4  16      382.68      434.08     55.03 o 
   4   4  16      870.97      880.89     64.27 o 
   5   4  16      367.96      405.09     57.82 o 
  -6   5  16     1264.46     1260.54    101.80 o 
  -5   5  16      470.91      661.74     69.70 o 
  -4   5  16       40.28        2.50     54.57 o 
  -3   5  16     1226.99     1381.25     83.67 o 
  -2   5  16     2120.38     2176.26    124.99 o 
  -1   5  16     1215.87     1354.94     82.43 o 
   0   5  16      588.54      716.70     69.66 o 
   1   5  16      885.16      924.12     74.59 o 
   2   5  16     2227.53     2123.95     94.75 o 
   3   5  16      683.46      669.40     71.05 o 
   4   5  16      335.22      344.19     66.00 o 
   5   5  16       33.67       27.22     58.37 o 
  -6   6  16       14.64       86.81     76.23 o 
  -5   6  16      501.99      512.03     91.58 o 
  -4   6  16     3153.47     3184.26    115.85 o 
  -3   6  16     3552.00     3666.23    125.16 o 
  -2   6  16       21.55        3.73     56.48 o 
  -1   6  16      302.80      166.40     61.86 o 
   0   6  16     2691.68     2705.33    106.62 o 
   1   6  16     5091.50     5141.80    151.43 o 
   2   6  16       37.72      -60.94     57.64 o 
   3   6  16      645.30      616.08     74.16 o 
   4   6  16     2112.05     2085.98    100.72 o 
  -5   7  16     1094.39     1164.26     89.75 o 
  -4   7  16      422.63      356.99    116.66 o 
  -3   7  16      221.17      256.23     68.96 o 
  -2   7  16     4072.69     3927.38    127.46 o 
  -1   7  16      716.82      798.10     78.25 o 
   0   7  16      137.48      116.80     63.02 o 
   1   7  16      153.81      203.88     65.21 o 
   2   7  16     2979.26     3134.60    148.76 o 
   3   7  16     1550.90     1607.80    130.13 o 
  -3   8  16     2297.08     2360.63    111.58 o 
  -2   8  16       19.71       14.30     65.53 o 
  -1   8  16      792.16      780.29     79.53 o 
   0   8  16      385.07      448.87     73.72 o 
   1   8  16     4301.94     4015.36    138.74 o 
   2   8  16       36.53       -1.31     64.08 o 
  -7   1  17      164.95      219.74     81.95 o 
  -6   1  17       28.40      -62.75     41.71 o 
  -5   1  17      751.01      739.65     50.79 o 
  -4   1  17        3.35       -5.35     36.84 o 
  -3   1  17     1592.06     1603.74     66.05 o 
  -2   1  17      196.02      136.24     42.10 o 
  -1   1  17      220.68      293.05     40.33 o 
   0   1  17     1186.56     1356.40     62.15 o 
   1   1  17     1287.70     1250.15     62.08 o 
   2   1  17      260.47      270.78     48.07 o 
   3   1  17      650.14      676.77     58.03 o 
   4   1  17        1.30       -2.70     47.59 o 
   5   1  17      929.70      995.51     78.45 o 
   6   1  17        1.96        8.13     54.52 o 
  -7   2  17      890.09      933.77     87.61 o 
  -6   2  17     2356.32     2628.85     92.09 o 
  -5   2  17      530.74      530.35     52.67 o 
  -4   2  17     2848.77     2610.16     88.46 o 
  -3   2  17      347.43      405.45     55.67 o 
  -2   2  17      834.86      884.34     62.71 o 
  -1   2  17      155.77      231.25     47.18 o 
   0   2  17      575.14      585.99     51.37 o 
   1   2  17     1759.33     1687.83     58.77 o 
   2   2  17     3322.34     3373.27    100.94 o 
   3   2  17       99.69      127.56     47.56 o 
   4   2  17       12.81       13.12     56.42 o 
   5   2  17      691.16      710.30     64.44 o 
  -7   3  17     1172.81     1409.75     96.64 o 
  -6   3  17      993.06     1082.25     83.45 o 
  -5   3  17     3383.38     3196.52    103.81 o 
  -4   3  17       17.03      -17.05     49.16 o 
  -3   3  17     4755.29     4872.86    136.24 o 
  -2   3  17      586.95      583.48     58.74 o 
  -1   3  17     2807.14     2673.38     86.77 o 
   0   3  17       25.06       16.05     43.87 o 
   1   3  17     6699.69     6709.28    132.86 o 
   2   3  17      604.39      502.84     52.49 o 
   3   3  17     2863.09     2773.33     93.97 o 
   4   3  17      299.00      253.37     50.76 o 
   5   3  17     3187.80     3130.51    112.77 o 
  -6   4  17     2607.34     2674.14    111.04 o 
  -5   4  17       84.74      185.01     61.07 o 
  -4   4  17     2623.56     2437.63     91.33 o 
  -3   4  17     1171.11     1056.88     71.34 o 
  -2   4  17     3200.74     3257.60    100.85 o 
  -1   4  17      351.77      387.04     54.17 o 
   0   4  17      924.05      860.46     66.31 o 
   1   4  17     1972.11     1741.47     75.07 o 
   2   4  17     1276.83     1423.76     70.89 o 
   3   4  17        9.70       85.07     58.71 o 
   4   4  17      237.88      258.39     54.87 o 
   5   4  17     1428.18     1442.08     77.40 o 
  -6   5  17     1961.91     1926.45    161.99 o 
  -5   5  17     2101.89     1978.42    106.96 o 
  -4   5  17      174.31      222.58     64.85 o 
  -3   5  17     2826.62     2969.93    155.80 o 
  -2   5  17     1861.02     1812.97    111.34 o 
  -1   5  17     2488.62     2406.69    150.11 o 
   0   5  17       47.17       40.65     56.79 o 
   1   5  17     5659.19     5625.02    146.06 o 
   2   5  17      976.60      829.58     75.11 o 
   3   5  17     1810.46     1914.99    108.52 o 
   4   5  17      131.97      163.45     62.96 o 
  -5   6  17      278.64      200.32     67.24 o 
  -4   6  17      389.42      219.13     69.16 o 
  -3   6  17      679.27      732.33     78.34 o 
  -2   6  17      678.37      675.43     77.42 o 
  -1   6  17       14.46       72.77     60.40 o 
   0   6  17       73.20       62.73     61.15 o 
   1   6  17      863.26      851.36    112.47 o 
   2   6  17      212.94      249.49     65.75 o 
   3   6  17       59.92      107.27     63.40 o 
   4   6  17       57.20       50.69     63.72 o 
  -4   7  17        8.03       23.66     67.85 o 
  -3   7  17      189.88      222.45     70.13 o 
  -2   7  17     3429.83     3136.06    121.19 o 
  -1   7  17      385.66      389.91     71.05 o 
   0   7  17      105.86       96.74     63.82 o 
   1   7  17      608.86      613.88     76.83 o 
   2   7  17     1644.92     1834.16    103.03 o 
   3   7  17      185.62      192.60     68.06 o 
  -2   8  17      121.21      133.16     69.70 o 
  -1   8  17      808.15      665.41     80.66 o 
   0   8  17      451.41      365.37     72.61 o 
   1   8  17      163.59      156.44     70.41 o 
  -7   0  18      948.46     1231.94    124.25 o 
  -6   0  18      129.56       84.01     82.30 o 
  -5   0  18      704.54      831.83    151.46 o 
  -4   0  18     9574.56     9444.70    202.67 o 
  -3   0  18     1475.16     1327.54    101.83 o 
  -2   0  18      128.27      116.53     71.00 o 
  -1   0  18     1672.97     1792.71    215.57 o 
   0   0  18     2939.04     2822.67    175.55 o 
   1   0  18     2291.04     2084.30    106.97 o 
   2   0  18       36.21       48.61     65.31 o 
   3   0  18     1508.66     1586.12    103.65 o 
   4   0  18     1283.23     1236.37    103.71 o 
   5   0  18      418.78      301.85     83.61 o 
  -7   1  18       16.57      -71.13     69.35 o 
  -6   1  18      379.48      205.54     67.38 o 
  -5   1  18     9691.04     9699.42    163.69 o 
  -4   1  18      482.69      544.75     54.64 o 
  -3   1  18       70.99       83.89     41.78 o 
  -2   1  18      463.69      362.63     51.12 o 
  -1   1  18    16405.21    15700.45    247.53 o 
   0   1  18      845.81      921.03     57.61 o 
   1   1  18      333.88      380.97     50.37 o 
   2   1  18      248.26      371.72     67.61 o 
   3   1  18     8264.31     8075.31    153.90 o 
   4   1  18      507.57      432.08     57.99 o 
   5   1  18      565.70      692.31     66.68 o 
  -6   2  18       39.49        0.04     64.42 o 
  -5   2  18      344.65      348.91     58.88 o 
  -4   2  18     7364.69     7185.76    147.85 o 
  -3   2  18     1083.94     1134.01     68.18 o 
  -2   2  18      199.90      271.33     53.18 o 
  -1   2  18      671.40      625.42     56.84 o 
   0   2  18     5964.13     5570.71    165.00 o 
   1   2  18      962.89      976.25     71.85 o 
   2   2  18      928.60      911.81     80.05 o 
   3   2  18      712.52      992.19     68.89 o 
   4   2  18     3314.63     3497.33    109.73 o 
   5   2  18      187.13       95.56     53.40 o 
  -6   3  18        2.95      -61.09     61.27 o 
  -5   3  18     3347.21     3321.03    105.00 o 
  -4   3  18        1.20      -28.29     50.14 o 
  -3   3  18      646.97      767.96     66.33 o 
  -2   3  18      398.04      338.41     57.32 o 
  -1   3  18     4685.96     4722.18    114.28 o 
   0   3  18       48.52       54.74     45.39 o 
   1   3  18      397.32      381.87     50.95 o 
   2   3  18      607.30      580.20     65.73 o 
   3   3  18     3494.83     3745.40    121.13 o 
   4   3  18        0.46        8.84     77.70 o 
   5   3  18       56.61      -28.68     59.07 o 
  -6   4  18      541.09      573.93     80.29 o 
  -5   4  18        8.16       39.15     63.78 o 
  -4   4  18     1715.90     2108.80    148.11 o 
  -3   4  18       31.41       48.61     53.74 o 
  -2   4  18      730.35      847.24     65.48 o 
  -1   4  18      112.76      145.67     52.32 o 
   0   4  18     1858.94     2079.02     87.39 o 
   1   4  18      212.62      206.58     52.36 o 
   2   4  18      320.18      311.90     54.57 o 
   3   4  18       95.53       48.92     49.11 o 
   4   4  18      785.72      956.02     78.70 o 
  -5   5  18       65.84       59.56     87.76 o 
  -4   5  18      718.74      692.78    102.03 o 
  -3   5  18     3753.82     3922.42    128.39 o 
  -2   5  18     1269.37     1220.68     85.08 o 
  -1   5  18       73.10       85.25     63.50 o 
   0   5  18      503.84      505.50     74.18 o 
   1   5  18     3092.12     3384.55    117.84 o 
   2   5  18     1177.95     1212.12     83.13 o 
   3   5  18      147.70      150.07     61.76 o 
   4   5  18        7.38       23.27     61.03 o 
  -4   6  18      187.09      273.37     71.88 o 
  -3   6  18      344.39      338.77     71.61 o 
  -2   6  18     2044.29     1988.63    101.79 o 
  -1   6  18      291.24      246.69     67.31 o 
   0   6  18      285.44      420.98     70.34 o 
   1   6  18      754.20      644.38     74.40 o 
   2   6  18      874.32     1135.94     87.55 o 
   3   6  18       33.43       30.03     78.55 o 
  -3   7  18     5362.73     5399.85    157.14 o 
  -2   7  18      640.78      518.47     77.21 o 
  -1   7  18      110.45       23.05     65.37 o 
   0   7  18      258.80      151.38     68.52 o 
   1   7  18     3775.22     3924.67    134.90 o 
   2   7  18      526.24      511.02     79.74 o 
  -6   1  19      219.37      317.89     86.63 o 
  -5   1  19       55.36      120.33     54.19 o 
  -4   1  19      524.92      517.66     59.05 o 
  -3   1  19      161.20      132.52     60.00 o 
  -2   1  19      561.67      597.89     67.57 o 
  -1   1  19        9.10        1.02     51.18 o 
   0   1  19      123.92      140.18     46.09 o 
   1   1  19       25.81       59.49     44.65 o 
   2   1  19       53.00      -10.03     45.28 o 
   3   1  19      122.44      252.63     55.12 o 
   4   1  19      623.73      655.21     65.53 o 
  -6   2  19       43.20      138.96     84.71 o 
  -5   2  19      989.52      902.63     70.59 o 
  -4   2  19        0.47       10.87     53.41 o 
  -3   2  19     3855.71     4022.78    138.16 o 
  -2   2  19        9.16       55.80     55.93 o 
  -1   2  19     3483.50     3279.30    108.59 o 
   0   2  19      410.84      332.53     62.32 o 
   1   2  19     2510.70     2450.91     96.62 o 
   2   2  19      132.98      100.13     56.91 o 
   3   2  19     1745.98     1662.39     88.34 o 
   4   2  19        2.77       47.16     60.08 o 
  -6   3  19     2520.24     2712.79    135.71 o 
  -5   3  19      108.58      112.11     57.11 o 
  -4   3  19     1035.41     1136.75     74.28 o 
  -3   3  19      543.91      433.06     61.62 o 
  -2   3  19     3303.68     3186.87    100.46 o 
  -1   3  19        9.39        2.45     47.36 o 
   0   3  19      111.46       90.01     57.14 o 
   1   3  19      149.65       56.80     56.05 o 
   2   3  19      761.14      680.90     72.25 o 
   3   3  19      144.92      131.40     67.65 o 
   4   3  19       30.33      -66.47     60.74 o 
  -5   4  19     1579.75     1611.12    117.34 o 
  -4   4  19       16.46      -23.87     66.92 o 
  -3   4  19     6666.93     6277.40    144.43 o 
  -2   4  19      123.93      105.82     54.46 o 
  -1   4  19     2956.56     2941.16     97.11 o 
   0   4  19        3.98        2.70     50.07 o 
   1   4  19     5165.59     5156.22    123.95 o 
   2   4  19       43.49       29.55     57.96 o 
   3   4  19     2973.40     2966.35    112.83 o 
   4   4  19        5.21      -27.55     61.65 o 
  -5   5  19        9.23       -3.84     64.61 o 
  -4   5  19      304.96      292.89     70.87 o 
  -3   5  19      198.75      150.52     66.57 o 
  -2   5  19     2261.25     2375.76    126.15 o 
  -1   5  19        1.73       39.52     57.61 o 
   0   5  19       88.70       -0.05     59.27 o 
   1   5  19      251.08      242.61     65.45 o 
   2   5  19      775.88      789.35     77.62 o 
   3   5  19       75.22      -11.54     73.19 o 
  -4   6  19      881.51      859.27     87.35 o 
  -3   6  19     3158.33     3067.21    121.94 o 
  -2   6  19      584.24      434.04     75.44 o 
  -1   6  19      183.35       66.48     64.85 o 
   0   6  19      350.84      358.14     75.07 o 
   1   6  19     3146.63     3213.93    181.09 o 
   2   6  19      470.38      478.02     92.49 o 
  -2   7  19      937.43     1031.04     91.33 o 
  -1   7  19       70.24      107.06     68.86 o 
   0   7  19      493.44      511.34     80.72 o 
  -6   0  20      254.17      307.31    209.19 o 
  -5   0  20     4284.65     4554.39    214.93 o 
  -4   0  20     1966.75     2088.16    155.09 o 
  -3   0  20     1082.39     1026.08     97.13 o 
  -2   0  20      200.00      227.43     73.39 o 
  -1   0  20     4293.66     4065.35    152.48 o 
   0   0  20     2658.11     2778.73    128.27 o 
   1   0  20     2858.89     2834.49    129.04 o 
   2   0  20       33.17      145.77     72.04 o 
   3   0  20     2731.49     2690.13    133.49 o 
   4   0  20       36.51       48.11     76.24 o 
  -6   1  20       60.92      -57.47    108.26 o 
  -5   1  20     4852.58     4827.75    141.14 o 
  -4   1  20     1843.13     1668.45     92.58 o 
  -2   1  20      126.80       96.17     59.64 o 
  -1   1  20     7394.98     7434.56    165.74 o 
   0   1  20     1846.77     1670.56     87.61 o 
   1   1  20       11.20       97.44     57.13 o 
   2   1  20       62.77       66.91     56.67 o 
   3   1  20     6944.85     6995.76    165.98 o 
   4   1  20      119.22       38.74     62.05 o 
  -5   2  20     2532.99     2633.00     99.16 o 
  -4   2  20     1534.08     1699.01    122.91 o 
  -3   2  20      323.91      323.58     67.31 o 
  -2   2  20      566.67      518.10     68.74 o 
  -1   2  20     2812.50     2811.95    121.64 o 
   0   2  20     1492.05     1567.89     85.75 o 
   1   2  20      562.34      724.06     72.80 o 
   2   2  20      859.69      832.20     75.55 o 
   3   2  20     1846.95     1992.40     97.93 o 
   4   2  20      596.15      692.14     76.63 o 
  -5   3  20     1618.42     1858.00     91.05 o 
  -4   3  20     1332.92     1357.61     82.17 o 
  -3   3  20      266.87      327.42     61.88 o 
  -2   3  20        2.69       17.20     58.60 o 
  -1   3  20     3351.33     3228.79    110.72 o 
   0   3  20      612.99      783.12     73.49 o 
   1   3  20      382.13      369.39     67.30 o 
   2   3  20       57.35      122.94     60.06 o 
   3   3  20     1780.05     1869.06    103.33 o 
  -5   4  20      225.87      241.29     72.23 o 
  -4   4  20       57.79      -34.21     64.84 o 
  -3   4  20      274.78      373.82     85.84 o 
  -2   4  20     1525.50     1519.49     90.82 o 
  -1   4  20      163.52      179.22     61.17 o 
   0   4  20       62.57      110.97     71.05 o 
   1   4  20      126.42      179.74     83.09 o 
   2   4  20     1513.45     1578.58    105.36 o 
   3   4  20       20.58       24.28     72.70 o 
  -4   5  20       72.50        8.58     85.98 o 
  -3   5  20     1318.11     1348.12    122.49 o 
  -2   5  20       23.79      -31.52     62.91 o 
  -1   5  20      166.72      144.71     65.41 o 
   0   5  20      233.49      222.97     67.18 o 
   1   5  20     2030.68     1898.09    113.91 o 
   2   5  20        4.55      -36.00     70.68 o 
  -2   6  20     3272.79     3378.46    127.13 o 
  -1   6  20      556.06      583.08    100.52 o 
   0   6  20       11.76       16.09     65.16 o 
   1   6  20     1083.89     1153.59     90.74 o 
  -5   1  21      395.25      514.85     76.16 o 
  -4   1  21       27.78      -22.19     62.07 o 
  -3   1  21      587.98      625.72     74.68 o 
  -2   1  21        0.91      -81.66     69.08 o 
  -1   1  21      661.11      722.34     74.24 o 
   0   1  21       18.79       18.85     56.59 o 
   1   1  21      948.62      962.46     77.02 o 
   2   1  21       89.67      144.46     61.74 o 
   3   1  21      482.45      647.07     81.42 o 
  -5   2  21      108.02       81.92     68.82 o 
  -4   2  21      102.97      124.57     68.11 o 
  -3   2  21        5.01       48.10     62.60 o 
  -2   2  21      619.38      613.33     77.87 o 
  -1   2  21       18.03       55.83     59.59 o 
   0   2  21      233.83      271.46     64.23 o 
   1   2  21       92.75       37.11     60.93 o 
   2   2  21      135.47      136.60     63.32 o 
   3   2  21       45.73       42.51     62.95 o 
  -4   3  21       20.23       85.01     66.08 o 
  -3   3  21     3725.73     3796.17    127.63 o 
  -2   3  21       41.62       10.72     57.23 o 
  -1   3  21     3052.66     3098.30    120.85 o 
   0   3  21        0.45      -98.23     55.65 o 
   1   3  21     4946.04     4689.15    139.04 o 
   2   3  21      284.95      321.24     70.01 o 
  -4   4  21      373.08      446.75     76.96 o 
  -3   4  21       80.73       69.15     75.61 o 
  -2   4  21     1027.51     1087.27     96.36 o 
  -1   4  21       42.82       64.01     69.19 o 
   0   4  21      174.83      117.57     73.96 o 
   1   4  21      322.09      332.05     82.24 o 
   2   4  21      189.63       94.46     79.52 o 
  -2   5  21       59.76        3.59     64.24 o 
  -1   5  21     1722.08     1813.11    112.90 o 
   0   5  21      246.65      326.29     83.10 o 
   1   5  21     3124.00     3318.39    165.92 o 
  -4   0  22       48.55      -86.52     96.76 o 
  -3   0  22     1104.99     1137.00    137.11 o 
  -2   0  22      120.31      314.44    105.25 o 
  -1   0  22     6519.85     6752.63    263.42 o 
   0   0  22        0.08       17.57     94.45 o 
   1   0  22      987.94      892.13    126.99 o 
   2   0  22      779.14      816.39    141.55 o 
  -4   1  22     3053.48     3560.65    143.70 o 
  -3   1  22     1903.69     2081.15    100.03 o 
  -2   1  22      360.01      457.37     69.66 o 
  -1   1  22      394.50      415.86     71.07 o 
   0   1  22      845.25      828.30     76.49 o 
   1   1  22     1814.75     2085.45    163.26 o 
   2   1  22      438.35      468.73     71.89 o 
  -4   2  22      240.50      253.94     80.37 o 
  -3   2  22      123.75       34.26     65.52 o 
  -2   2  22      392.79      404.55    100.14 o 
  -1   2  22     3348.28     3460.48    120.38 o 
   0   2  22        0.18       -0.31     70.40 o 
   1   2  22      276.62      172.76     66.11 o 
   2   2  22      505.56      591.18     81.17 o 
  -3   3  22      441.42      443.46     75.75 o 
  -2   3  22      656.43      739.92     86.88 o 
  -1   3  22       16.04       25.85     62.29 o 
   0   3  22      499.87      492.64     84.98 o 
   1   3  22      986.87     1061.63     86.75 o 
  -2   4  22      306.54      237.22     90.88 o 
  -1   4  22      297.85      432.26     84.53 o 
   0   4  22       11.72      100.48     76.42 o 
  -3   1  23      274.19      387.11    116.28 o 
  -2   1  23        0.76       16.40     71.65 o 
  -1   1  23       12.26      136.85     89.46 o 
   0   1  23        0.14      253.59     74.93 o 
   1   1  23       82.55       72.67     73.35 o 
  -2   2  23      386.98      438.02     75.51 o 
  -1   2  23     1086.10     1140.34     88.68 o 
   0   2  23       29.06       53.49     65.39 o 
                                                 
